# Supplementary material for: Solvent-dripping modulated 3D/2D heterostructures for high-performance perovskite solar cells
Source: Nat Commun. 2025 Jan 26;16:1042. doi: 10.1038/s41467-025-56409-5 (PMC11763036; doi:10.1038/s41467-025-56409-5)
Supplement: Supplementary file 4 — Source Data [file 41467_2025_56409_MOESM4_ESM.xlsx]

## Sheet: Figure 1b
Without post-dripping		1st post-dripping		2nd post-dripping		3rd post-dripping		4th post-dripping		10th post-dripping
qz	Intensity	qz	Intensity	qz	Intensity	qz	Intensity	qz	Intensity	qz	Intensity
-1.39111	6.49333	-1.27193	10.6667	-1.27193	11.3534	-1.27193	10	-1.39111	10.316	-1.27193	10.49
-1.38907	7.264	-1.26988	15.02	-1.26988	20.6301	-1.26988	15.1767	-1.38907	10.6147	-1.26988	13.8033
-1.38704	6.66667	-1.26782	11.7467	-1.26782	13.6466	-1.26782	18.1567	-1.38704	8.71867	-1.26782	9.86336
-1.385	8.84001	-1.26576	14.49	-1.26576	11.8233	-1.26576	15.98	-1.385	10.632	-1.26576	10.51
-1.38296	10.3853	-1.26371	13.55	-1.26371	11.3333	-1.26371	14.1567	-1.38296	11.684	-1.26371	13.1567
-1.38092	9.368	-1.26165	14.49	-1.26165	12.47	-1.26165	10.7067	-1.38092	13.5453	-1.26165	14.3333
-1.37888	10.3507	-1.25959	11.98	-1.25959	13.96	-1.25959	10.53	-1.37888	14.58	-1.25959	13.1567
-1.37684	12.3333	-1.25754	12.3534	-1.25754	14.49	-1.25754	14.51	-1.37684	13.7013	-1.25754	13.8033
-1.3748	13.7013	-1.25548	13	-1.25548	14.02	-1.25548	14.7267	-1.3748	10.7187	-1.25548	14.1767
-1.37276	11.7533	-1.25342	15	-1.25342	14.8233	-1.25342	13.6867	-1.37276	11.052	-1.25342	14.49
-1.37072	11	-1.25136	15.1767	-1.25136	16.47	-1.25136	13.3133	-1.37072	13.316	-1.25136	13.1567
-1.36868	12	-1.2493	14.6667	-1.2493	15.8634	-1.2493	13.8233	-1.36868	11.4027	-1.2493	14.6667
-1.36664	11	-1.24724	12.1967	-1.24724	12.8634	-1.24724	15.04	-1.36664	10.7187	-1.24724	11.6667
-1.3646	9.368	-1.24518	14.2768	-1.24518	11.8634	-1.24518	15.6266	-1.3646	12.9307	-1.24518	14.8033
-1.36255	10.7013	-1.24311	14.3133	-1.24311	14.1567	-1.24311	14.49	-1.36255	13.264	-1.24311	15.6066
-1.36051	10.0693	-1.24105	14.2933	-1.24105	13.8433	-1.24105	13.1767	-1.36051	12.948	-1.24105	15.8233
-1.35846	9.59733	-1.23899	13.8033	-1.23899	12.7833	-1.23899	13.8233	-1.35846	12.9307	-1.23899	13
-1.35642	9.948	-1.23693	14.8033	-1.23693	10.51	-1.23693	14	-1.35642	12.9307	-1.23693	10.6667
-1.35437	10.6493	-1.23486	18.3333	-1.23486	10.8634	-1.23486	13.6867	-1.35437	12.948	-1.23486	12.3534
-1.35233	11.6493	-1.2328	14.6667	-1.2328	11.3333	-1.2328	12.8634	-1.35233	13.2813	-1.2328	13.2733
-1.35028	11.6667	-1.23073	13.3333	-1.23073	12.98	-1.23073	14.1767	-1.35028	13.5627	-1.23073	13.9399
-1.34823	10.632	-1.22867	14.2933	-1.22867	11.6667	-1.22867	13.8634	-1.34823	12.5453	-1.22867	14.96
-1.34618	10.948	-1.2266	15.3133	-1.2266	12.8033	-1.2266	14.02	-1.34618	10.9827	-1.2266	15.49
-1.34414	11.6147	-1.22454	16.1567	-1.22454	14.96	-1.22454	15.6466	-1.34414	10.7187	-1.22454	13.51
-1.34209	11.6147	-1.22247	14.6867	-1.22247	14.53	-1.22247	16.3133	-1.34209	11.0693	-1.22247	12.3333
-1.34004	10.6493	-1.2204	13.3534	-1.2204	14.1967	-1.2204	11.6466	-1.34004	9.40267	-1.2204	12.47
-1.33799	12.6667	-1.21833	10.1767	-1.21833	16.04	-1.21833	15.3534	-1.33799	11.5627	-1.21833	14.02
-1.33594	12.6493	-1.21627	13.6667	-1.21627	14.3333	-1.21627	13.8634	-1.33594	9.29867	-1.21627	13.02
-1.33389	10.684	-1.2142	15	-1.2142	13.49	-1.2142	13.1366	-1.33389	10	-1.2142	12.53
-1.33183	10.3853	-1.21213	13.6466	-1.21213	13.6667	-1.21213	12.9199	-1.33183	12.2987	-1.21213	13.7067
-1.32978	11.0693	-1.21006	12.3133	-1.21006	15	-1.21006	12.0966	-1.32978	13.58	-1.21006	15.3534
-1.32773	11.4373	-1.20799	9.74675	-1.20799	13.3534	-1.20799	12.6466	-1.32773	13.3333	-1.20799	9.17668
-1.32567	9.368	-1.20592	14.6466	-1.20592	14.51	-1.20592	10.8033	-1.32567	10.948	-1.20592	13.1366
-1.32362	10.632	-1.20384	14.98	-1.20384	16.02	-1.20384	11.3133	-1.32362	10	-1.20384	13.1967
-1.32157	11.3507	-1.20177	14	-1.20177	14.1767	-1.20177	12.3133	-1.32157	11.2987	-1.20177	13.6867
-1.31951	11.6493	-1.1997	14	-1.1997	11.1767	-1.1997	12.1567	-1.31951	11.9307	-1.1997	14
-1.31745	11.948	-1.19763	16.1567	-1.19763	11.49	-1.19763	12.8634	-1.31745	9.948	-1.19763	13.47
-1.3154	12.9653	-1.19555	15.1767	-1.19555	11.3133	-1.19555	14.2167	-1.3154	9.684	-1.19555	15.2933
-1.31334	12.2987	-1.19348	14.02	-1.19348	14.96	-1.19348	18.3734	-1.31334	11.7187	-1.19348	15.49
-1.31128	12.3853	-1.1914	14.0601	-1.1914	14.6867	-1.1914	15.53	-1.31128	12.3853	-1.1914	14.51
-1.30923	12.7013	-1.18933	14.3734	-1.18933	12.8634	-1.18933	13.02	-1.30923	12.3507	-1.18933	14.53
-1.30717	12.368	-1.18725	14.55	-1.18725	12.8433	-1.18725	11.51	-1.30717	11.6667	-1.18725	13.6667
-1.30511	10.7707	-1.18518	17.2933	-1.18518	14.1767	-1.18518	9.48999	-1.30511	10.3507	-1.18518	14.1366
-1.30305	11.6493	-1.1831	15.0966	-1.1831	14.53	-1.1831	12.3734	-1.30305	11.6667	-1.1831	13.2933
-1.30099	13.316	-1.18102	14.3133	-1.18102	14.1567	-1.18102	17.0601	-1.30099	12.0347	-1.18102	12.51
-1.29893	13.2987	-1.17895	15.51	-1.17895	16.6466	-1.17895	16.49	-1.29893	12.6667	-1.17895	14.53
-1.29687	11.316	-1.17687	11.51	-1.17687	15.49	-1.17687	13.8433	-1.29687	12.9827	-1.17687	14
-1.2948	11.6667	-1.17479	11.1567	-1.17479	14.6667	-1.17479	12.3534	-1.2948	11.6493	-1.17479	14.8233
-1.29274	13.9827	-1.17271	13.6667	-1.17271	14.8233	-1.17271	14.53	-1.29274	10.2813	-1.17271	14.6667
-1.29068	14.2813	-1.17063	16.1166	-1.17063	15.1366	-1.17063	13.51	-1.29068	10.6147	-1.17063	15.3333
-1.28862	10	-1.16855	13.6667	-1.16855	13.98	-1.16855	14.6266	-1.28862	12.212	-1.16855	14.3333
-1.28655	11.3853	-1.16647	14.02	-1.16647	12.1567	-1.16647	15.1567	-1.28655	10.2987	-1.16647	14.51
-1.28449	10.736	-1.16439	14.3534	-1.16439	12.7833	-1.16439	14.3133	-1.28449	12	-1.16439	16.1967
-1.28242	10.052	-1.16231	17.0601	-1.16231	10.0966	-1.16231	13.98	-1.28242	13	-1.16231	14.6466
-1.28036	10.9653	-1.16023	11.1366	-1.16023	14	-1.16023	11.98	-1.28036	11	-1.16023	10.1767
-1.27829	12.2813	-1.15814	12.3534	-1.15814	13.02	-1.15814	17.1567	-1.27829	8.98267	-1.15814	9.84334
-1.27622	9.052	-1.15606	15.8233	-1.15606	12.3133	-1.15606	12.6867	-1.27622	9.08667	-1.15606	10.6667
-1.27416	10.3333	-1.15398	15.6667	-1.15398	14.1366	-1.15398	13.1767	-1.27416	9.368	-1.15398	13.3534
-1.27209	10.632	-1.15189	15.02	-1.15189	13.8233	-1.15189	17.02	-1.27209	9.684	-1.15189	15.0601
-1.27002	10.2987	-1.14981	15.8433	-1.14981	11.98	-1.14981	15.02	-1.27002	9.64933	-1.14981	15.0801
-1.26795	10.2987	-1.14772	14.6266	-1.14772	14.0601	-1.14772	15.3333	-1.26795	9.64933	-1.14772	13.1767
-1.26588	11.6667	-1.14564	12.51	-1.14564	14.51	-1.14564	14.47	-1.26588	10.3853	-1.14564	14.51
-1.26381	11.2987	-1.14355	14.6867	-1.14355	13.04	-1.14355	13.6066	-1.26381	12.9653	-1.14355	12.3534
-1.26174	12.2813	-1.14147	12.8233	-1.14147	12.8634	-1.14147	12.47	-1.26174	12.316	-1.14147	16.53
-1.25967	11	-1.13938	13.1166	-1.13938	12.8033	-1.13938	11.6466	-1.25967	12.6667	-1.13938	17.3133
-1.2576	11.368	-1.13729	12.96	-1.13729	13.45	-1.13729	11.6266	-1.2576	11.6667	-1.13729	16.2533
-1.25553	12.948	-1.1352	11.53	-1.1352	14.0601	-1.1352	12.3133	-1.25553	9.632	-1.1352	16.8033
-1.25345	12.8787	-1.13311	16.53	-1.13311	12.96	-1.13311	15.8433	-1.25345	12.5973	-1.13311	14.98
-1.25138	12.368	-1.13103	16.1166	-1.13103	14.51	-1.13103	13.9199	-1.25138	8.316	-1.13103	14.1767
-1.24931	11.2467	-1.12894	13.98	-1.12894	13.1767	-1.12894	12	-1.24931	9.70133	-1.12894	16.3333
-1.24723	11.6667	-1.12685	14.3133	-1.12685	13	-1.12685	11	-1.24723	10.0347	-1.12685	15.2167
-1.24516	12.3507	-1.12476	16.1366	-1.12476	14.6466	-1.12476	13.6466	-1.24516	10.0347	-1.12476	14.3934
-1.24308	12.9653	-1.12267	16.3333	-1.12267	14.1366	-1.12267	16.47	-1.24308	10.684	-1.12267	16.2167
-1.24101	11.2813	-1.12057	16.7067	-1.12057	12.3333	-1.12057	15.02	-1.24101	13.0867	-1.12057	14.3734
-1.23893	10.316	-1.11848	16.6867	-1.11848	15.8233	-1.11848	15.49	-1.23893	11.3507	-1.11848	14.51
-1.23686	11	-1.11639	15.3534	-1.11639	16.49	-1.11639	15.8433	-1.23686	10.4373	-1.11639	16.3934
-1.23478	10.9827	-1.1143	15.3734	-1.1143	11.8433	-1.1143	16.3333	-1.23478	10.3507	-1.1143	12.8233
-1.2327	10.316	-1.1122	13.3333	-1.1122	11.6667	-1.1122	14.2933	-1.2327	11.6147	-1.1122	16.3534
-1.23062	10	-1.11011	14.9399	-1.11011	13.49	-1.11011	12.47	-1.23062	11.9827	-1.11011	13.8433
-1.22854	11.9653	-1.10802	17	-1.10802	15.9399	-1.10802	14	-1.22854	10.736	-1.10802	15.47
-1.22646	12.0347	-1.10592	16.51	-1.10592	14.2367	-1.10592	15.3333	-1.22646	9.59733	-1.10592	14.6667
-1.22438	10.684	-1.10383	13.8433	-1.10383	15.51	-1.10383	13.6466	-1.22438	8.736	-1.10383	15.7833
-1.2223	10.632	-1.10173	12.8634	-1.10173	15.49	-1.10173	14.47	-1.2223	9.03467	-1.10173	13.96
-1.22022	11.316	-1.09963	13.6867	-1.09963	17.1967	-1.09963	14.8233	-1.22022	10.7187	-1.09963	12.8033
-1.21814	10.9827	-1.09754	13.3333	-1.09754	13.3534	-1.09754	13.3133	-1.21814	12.052	-1.09754	14.49
-1.21606	9.98267	-1.09544	12.47	-1.09544	14.3333	-1.09544	14.1767	-1.21606	12.0173	-1.09544	14.8233
-1.21398	9.316	-1.09334	13.8433	-1.09334	16.6066	-1.09334	15.51	-1.21398	9.684	-1.09334	13.7633
-1.21189	11	-1.09125	15.49	-1.09125	14.3333	-1.09125	15.6466	-1.21189	11.0173	-1.09125	11.6667
-1.20981	11.9133	-1.08915	15.3333	-1.08915	12.7067	-1.08915	14.51	-1.20981	9.71867	-1.08915	13.6667
-1.20772	12.6667	-1.08705	13.3333	-1.08705	11.7067	-1.08705	13.6867	-1.20772	10.3333	-1.08705	13.6867
-1.20564	12.684	-1.08495	12.3133	-1.08495	13.1967	-1.08495	12.3333	-1.20564	12.316	-1.08495	13.53
-1.20355	11.684	-1.08285	13.8233	-1.08285	16.8634	-1.08285	13.3333	-1.20355	12.3507	-1.08285	12.51
-1.20147	11.6667	-1.08075	14.1366	-1.08075	14.6867	-1.08075	16.2933	-1.20147	10.052	-1.08075	14.02
-1.19938	11.7187	-1.07865	13.8033	-1.07865	16.8033	-1.07865	15.3333	-1.19938	11.684	-1.07865	16.1567
-1.1973	12.368	-1.07655	15.4299	-1.07655	13.8233	-1.07655	13.7067	-1.1973	13.0173	-1.07655	15.2733
-1.19521	12.2987	-1.07445	15.3534	-1.07445	14.3534	-1.07445	13.3333	-1.19521	11.684	-1.07445	17.1166
-1.19312	12.2987	-1.07234	15.02	-1.07234	13.98	-1.07234	12.6266	-1.19312	11.7187	-1.07234	16.3333
-1.19103	12.3507	-1.07024	14.8033	-1.07024	13.98	-1.07024	11.98	-1.19103	11.0693	-1.07024	13.8433
-1.18894	12.052	-1.06814	14.2933	-1.06814	14.3734	-1.06814	12.3534	-1.18894	10.368	-1.06814	15.8033
-1.18686	10.368	-1.06603	10.8033	-1.06603	13.7067	-1.06603	13	-1.18686	11.2987	-1.06603	16.3133
-1.18477	10.736	-1.06393	11.2132	-1.06393	14.45	-1.06393	13.3534	-1.18477	11.0693	-1.06393	16.49
-1.18268	9.66667	-1.06183	13.47	-1.06183	15.96	-1.06183	14.96	-1.18268	10.948	-1.06183	16.7067
-1.18058	10.9827	-1.05972	13.6667	-1.05972	17.7067	-1.05972	15	-1.18058	12.2987	-1.05972	16.1967
-1.17849	10.6493	-1.05762	15.2167	-1.05762	16.6667	-1.05762	12.1567	-1.17849	14.0173	-1.05762	14.6867
-1.1764	10.6493	-1.05551	14.8634	-1.05551	18.3734	-1.05551	12.8433	-1.1764	14.6493	-1.05551	13.3734
-1.17431	11.0173	-1.0534	14.8634	-1.0534	13.3934	-1.0534	16.49	-1.17431	10.316	-1.0534	13.3534
-1.17222	10.3853	-1.0513	13.6466	-1.0513	15.1767	-1.0513	14.04	-1.17222	12.9307	-1.0513	14
-1.17012	10.9827	-1.04919	17.96	-1.04919	14.3133	-1.04919	13.9034	-1.17012	8.66667	-1.04919	13.6466
-1.16803	12.684	-1.04708	17.1567	-1.04708	15.49	-1.04708	14.7067	-1.16803	9.948	-1.04708	13.96
-1.16593	13.264	-1.04497	15.6466	-1.04497	15.7067	-1.04497	14.6867	-1.16593	13.58	-1.04497	14.1166
-1.16384	12.6493	-1.04286	14.7833	-1.04286	13.8634	-1.04286	12.6266	-1.16384	15.5453	-1.04286	15.8233
-1.16174	11.7013	-1.04076	16.6466	-1.04076	16.3534	-1.04076	16.1967	-1.16174	13.9307	-1.04076	14.8233
-1.15965	12.632	-1.03865	14.8033	-1.03865	14.6667	-1.03865	15	-1.15965	12.4027	-1.03865	12.6867
-1.15755	12.316	-1.03654	14.3333	-1.03654	16.7067	-1.03654	15.7267	-1.15755	11.684	-1.03654	13.49
-1.15546	10.736	-1.03443	14.98	-1.03443	17	-1.03443	14.3534	-1.15546	12.6493	-1.03443	13.6867
-1.15336	10.3507	-1.03232	14.1567	-1.03232	16.6667	-1.03232	15.8433	-1.15336	12.316	-1.03232	14.7067
-1.15126	12.4027	-1.0302	12.98	-1.0302	15.98	-1.0302	16.1567	-1.15126	11.684	-1.0302	14.8433
-1.14916	10.7013	-1.02809	13.6266	-1.02809	15.0966	-1.02809	13.98	-1.14916	11.0347	-1.02809	13.47
-1.14706	9.70133	-1.02598	17.3333	-1.02598	15.4299	-1.02598	14.02	-1.14706	10.9827	-1.02598	12.3133
-1.14496	11.6493	-1.02387	14.02	-1.02387	15.47	-1.02387	13.6867	-1.14496	10	-1.02387	15.47
-1.14286	10.0173	-1.02175	15.8033	-1.02175	14.1967	-1.02175	15.8033	-1.14286	10.368	-1.02175	12.6266
-1.14076	12.632	-1.01964	16.02	-1.01964	13.1366	-1.01964	15.49	-1.14076	10.0347	-1.01964	13
-1.13866	12.368	-1.01753	14.8433	-1.01753	15.3734	-1.01753	13.8634	-1.13866	11.2987	-1.01753	13.8433
-1.13656	11	-1.01541	13.98	-1.01541	17	-1.01541	14.53	-1.13656	13.6147	-1.01541	13.8233
-1.13446	11	-1.0133	13.8033	-1.0133	17.1366	-1.0133	14.6867	-1.13446	12.9827	-1.0133	12.8233
-1.13236	12	-1.01118	13.1767	-1.01118	15.1567	-1.01118	13.1967	-1.13236	10.316	-1.01118	13.8433
-1.13026	11.7013	-1.00907	15.8433	-1.00907	17.1366	-1.00907	16.6466	-1.13026	10.6493	-1.00907	13.8834
-1.12815	10.9653	-1.00695	13	-1.00695	17.98	-1.00695	14.45	-1.12815	11.368	-1.00695	14.3333
-1.12605	10.6493	-1.00483	11.98	-1.00483	15.2167	-1.00483	17.0601	-1.12605	12.9827	-1.00483	15
-1.12394	10.0693	-1.00272	12	-1.00272	12.1967	-1.00272	13.6466	-1.12394	12.6667	-1.00272	15.7267
-1.12184	9.01733	-1.0006	15.1767	-1.0006	15	-1.0006	13.49	-1.12184	12.3333	-1.0006	11.8433
-1.11973	9.96533	-0.99848	13.6667	-0.99848	16.3534	-0.99848	14.45	-1.11973	11.3333	-0.99848	12.8033
-1.11763	10.948	-0.99636	14.6867	-0.99636	17.49	-0.99636	11.2933	-1.11763	11.684	-0.99636	15.3133
-1.11552	11.316	-0.99425	15.1567	-0.99425	16.0801	-0.99425	12.6466	-1.11552	11.368	-0.99425	14.49
-1.11342	11.0173	-0.99213	13.98	-0.99213	15.55	-0.99213	15.47	-1.11342	8	-0.99213	15.3333
-1.11131	8.35067	-0.99001	14.51	-0.99001	17.1567	-0.99001	12.8233	-1.11131	10.0347	-0.99001	13.6667
-1.1092	12.2813	-0.98789	14.7067	-0.98789	17.1366	-0.98789	11.8033	-1.1092	11.9827	-0.98789	12
-1.10709	10.9827	-0.98577	12	-0.98577	14.8233	-0.98577	11.8233	-1.10709	11.6493	-0.98577	11.8233
-1.10498	11	-0.98365	14.1967	-0.98365	14.1767	-0.98365	15.51	-1.10498	10.3507	-0.98365	16.8233
-1.10288	10.6667	-0.98152	16	-0.98152	14.6867	-0.98152	16.3534	-1.10288	10.368	-0.98152	17.47
-1.10077	10.316	-0.9794	18.02	-0.9794	16.04	-0.9794	13.6867	-1.10077	12.6667	-0.9794	17.3133
-1.09866	12.6147	-0.97728	14.5701	-0.97728	13.2933	-0.97728	11.1767	-1.09866	10.6493	-0.97728	14.45
-1.09655	11.632	-0.97516	15.1967	-0.97516	15	-0.97516	14.8233	-1.09655	10.3853	-0.97516	12.2733
-1.09444	10.3853	-0.97303	14.1767	-0.97303	14.6867	-0.97303	14.8033	-1.09444	10.684	-0.97303	13.1567
-1.09232	11.6147	-0.97091	14.6667	-0.97091	13.8233	-0.97091	13.49	-1.09232	11.316	-0.97091	13
-1.09021	11.3333	-0.96879	14.8233	-0.96879	13.49	-0.96879	13.3534	-1.09021	11.9827	-0.96879	13.51
-1.0881	11.052	-0.96666	14.98	-0.96666	13.8634	-0.96666	14.53	-1.0881	11.7013	-0.96666	15.1967
-1.08599	11.052	-0.96454	17.3133	-0.96454	13.1767	-0.96454	15	-1.08599	12.0173	-0.96454	14.51
-1.08387	10.7187	-0.96241	15.6266	-0.96241	15.04	-0.96241	13.9199	-1.08387	9.61467	-0.96241	13.8834
-1.08176	10.0693	-0.96029	12.1767	-0.96029	16	-0.96029	13.98	-1.08176	9	-0.96029	12.1567
-1.07965	11.3853	-0.95816	14	-0.95816	15.6667	-0.95816	15.3534	-1.07965	13.052	-0.95816	14.3734
-1.07753	11.684	-0.95604	14.6667	-0.95604	15.96	-0.95604	15.6667	-1.07753	13.6493	-0.95604	14.02
-1.07542	12.2813	-0.95391	13.8233	-0.95391	17.8634	-0.95391	16.02	-1.07542	11.7013	-0.95391	15.02
-1.0733	11.632	-0.95178	15.6867	-0.95178	15.6667	-0.95178	14.02	-1.0733	10.0867	-0.95178	15.8433
-1.07118	11	-0.94965	16.02	-0.94965	15.96	-0.94965	14.6667	-1.07118	10.6667	-0.94965	13.1967
-1.06907	11.368	-0.94753	15	-0.94753	17.6466	-0.94753	15.3133	-1.06907	10.6667	-0.94753	13.1567
-1.06695	12.6667	-0.9454	14.6466	-0.9454	16.49	-0.9454	15.45	-1.06695	10.052	-0.9454	13.3333
-1.06483	12.3507	-0.94327	13.51	-0.94327	16.1166	-0.94327	16.2933	-1.06483	8.03467	-0.94327	13.8233
-1.06271	12.316	-0.94114	13.6867	-0.94114	14.2933	-0.94114	14.6466	-1.06271	10.7013	-0.94114	15.1567
-1.0606	12.3333	-0.93901	14	-0.93901	13.47	-0.93901	15.6466	-1.0606	13.6493	-0.93901	13.8433
-1.05848	11	-0.93688	14.3133	-0.93688	14.1567	-0.93688	16.1366	-1.05848	12.9653	-0.93688	13.1767
-1.05636	10	-0.93475	14.1567	-0.93475	16.6867	-0.93475	13.55	-1.05636	11.316	-0.93475	13.51
-1.05424	10.3333	-0.93262	17.3133	-0.93262	14.3534	-0.93262	12.1567	-1.05424	12.3333	-0.93262	11
-1.05212	11.6493	-0.93049	14.98	-0.93049	14.02	-0.93049	13.8233	-1.05212	9.66667	-0.93049	13.1567
-1.05	11.6667	-0.92835	12.8233	-0.92835	14.6667	-0.92835	16.3133	-1.05	12.2813	-0.92835	12.8433
-1.04788	10.736	-0.92622	15.02	-0.92622	13.51	-0.92622	14.3333	-1.04788	9.77067	-0.92622	14.6867
-1.04575	9.64933	-0.92409	15	-0.92409	14.3333	-0.92409	14.3333	-1.04575	11.3853	-0.92409	14.51
-1.04363	10.5973	-0.92196	14.1767	-0.92196	14.98	-0.92196	14.51	-1.04363	11.7013	-0.92196	15.51
-1.04151	11.632	-0.91982	14	-0.91982	13.98	-0.91982	13.3534	-1.04151	11.6667	-0.91982	15.6667
-1.03939	11.6667	-0.91769	13.49	-0.91769	13.51	-0.91769	13.3333	-1.03939	11.316	-0.91769	15.3133
-1.03726	11.9827	-0.91556	12.1767	-0.91556	14.6667	-0.91556	12.1967	-1.03726	11.2987	-0.91556	13.6466
-1.03514	12.9827	-0.91342	12.8233	-0.91342	14.6667	-0.91342	11.1366	-1.03514	12.9827	-0.91342	15.51
-1.03302	11.632	-0.91129	14.1967	-0.91129	14.3333	-0.91129	16	-1.03302	11.3333	-0.91129	16.7067
-1.03089	11.316	-0.90915	14.6867	-0.90915	11.1366	-0.90915	12.47	-1.03089	8.736	-0.90915	12.3333
-1.02877	9.66667	-0.90701	15.8033	-0.90701	12.3534	-0.90701	18.45	-1.02877	9.368	-0.90701	14.55
-1.02664	10.368	-0.90488	13.1366	-0.90488	11.6266	-0.90488	13.96	-1.02664	10	-0.90488	12.3534
-1.02451	11.7013	-0.90274	16.3333	-0.90274	12	-0.90274	14.3133	-1.02451	10.9653	-0.90274	15.8834
-1.02239	11.0173	-0.9006	14.6667	-0.9006	12.8233	-0.9006	12.6667	-1.02239	10.9653	-0.9006	15.8233
-1.02026	9.66667	-0.89847	14.8233	-0.89847	15.3133	-0.89847	15.3734	-1.02026	10.316	-0.89847	15.6867
-1.01813	11.5973	-0.89633	14.6466	-0.89633	10.47	-0.89633	16.5701	-1.01813	11.6147	-0.89633	16.04
-1.016	10.7013	-0.89419	15.8233	-0.89419	14.7833	-0.89419	13.6667	-1.016	11.6667	-0.89419	15.3534
-1.01388	10.7533	-0.89205	15.7067	-0.89205	15.6266	-0.89205	11.2933	-1.01388	12.316	-0.89205	16.3133
-1.01175	10.0173	-0.88991	16.6466	-0.88991	15.6266	-0.88991	13.49	-1.01175	13.3333	-0.88991	14.3133
-1.00962	11.684	-0.88777	16.1366	-0.88777	13.8033	-0.88777	17.1567	-1.00962	12.684	-0.88777	12.6266
-1.00749	10.9653	-0.88563	15.3534	-0.88563	14.1567	-0.88563	15.8433	-1.00749	12	-0.88563	12.8033
-1.00536	10.316	-0.88349	15.6667	-0.88349	14.3133	-0.88349	15.8433	-1.00536	12	-0.88349	13.47
-1.00323	10.3333	-0.88135	15.1767	-0.88135	19.3534	-0.88135	14.51	-1.00323	12.684	-0.88135	18.1567
-1.0011	11.316	-0.87921	13.6667	-0.87921	13.51	-0.87921	17.51	-1.0011	12.316	-0.87921	13.3333
-0.99897	11.6493	-0.87707	15.3133	-0.87707	15.04	-0.87707	15.98	-0.99897	13.6493	-0.87707	16.04
-0.99683	11.5973	-0.87493	14.8033	-0.87493	17.04	-0.87493	14.98	-0.99683	12.5973	-0.87493	15.6667
-0.9947	11.0173	-0.87279	14.8233	-0.87279	13.45	-0.87279	14.6667	-0.9947	11.0347	-0.87279	16.8433
-0.99257	11.7013	-0.87065	15.1767	-0.87065	12.7833	-0.87065	14.51	-0.99257	10.0867	-0.87065	15.51
-0.99043	11.316	-0.8685	15.1767	-0.8685	13.49	-0.8685	15	-0.99043	10.368	-0.8685	14.7067
-0.9883	10.948	-0.86636	14	-0.86636	13.1967	-0.86636	15.51	-0.9883	11.9307	-0.86636	14.53
-0.98617	10.9827	-0.86422	12.6867	-0.86422	14	-0.86422	13.3333	-0.98617	13.264	-0.86422	13.1567
-0.98403	11	-0.86207	14.3534	-0.86207	12.8233	-0.86207	13.51	-0.98403	12.0347	-0.86207	13.45
-0.9819	10.632	-0.85993	17.02	-0.85993	14.6667	-0.85993	16.8033	-0.9819	12.368	-0.85993	14.8033
-0.97976	13.9307	-0.85778	16.02	-0.85778	14.1767	-0.85778	15.02	-0.97976	13.2987	-0.85778	14.49
-0.97763	11.3507	-0.85564	15.3133	-0.85564	11.8433	-0.85564	13.8033	-0.97763	13.3333	-0.85564	13.49
-0.97549	11.5973	-0.85349	14.2933	-0.85349	13.6466	-0.85349	15	-0.97549	12	-0.85349	13.1366
-0.97335	11.632	-0.85135	14.6266	-0.85135	15.98	-0.85135	13	-0.97335	11.6493	-0.85135	15.53
-0.97122	12.5973	-0.8492	15.3333	-0.8492	15.7833	-0.8492	12.8233	-0.97122	10.684	-0.8492	13.49
-0.96908	12.9307	-0.84705	15.3133	-0.84705	15.49	-0.84705	13.8433	-0.96908	9.75334	-0.84705	14.1967
-0.96694	11.948	-0.84491	15.6066	-0.84491	13.47	-0.84491	16	-0.96694	12.7187	-0.84491	13.3534
-0.9648	10.3333	-0.84276	13.1166	-0.84276	14.49	-0.84276	13.9034	-0.9648	11	-0.84276	14.3934
-0.96266	12.2467	-0.84061	15.3133	-0.84061	13.3534	-0.84061	14.8033	-0.96266	11.684	-0.84061	16.7267
-0.96052	10.3333	-0.83846	15.6466	-0.83846	14.6667	-0.83846	12.3333	-0.96052	12.3853	-0.83846	14.04
-0.95838	10.0347	-0.83632	15.2933	-0.83632	13	-0.83632	14.3534	-0.95838	12.0347	-0.83632	13.2167
-0.95624	11.7013	-0.83417	14.8433	-0.83417	12.8433	-0.83417	16.49	-0.95624	12.2813	-0.83417	14.5701
-0.9541	11	-0.83202	13.3934	-0.83202	15.02	-0.83202	15.1567	-0.9541	12.316	-0.83202	14.2167
-0.95196	12.0347	-0.82987	13.8634	-0.82987	15.1767	-0.82987	13.6466	-0.95196	12.9827	-0.82987	12.98
-0.94982	13.3507	-0.82772	14.6066	-0.82772	13.49	-0.82772	15.3133	-0.94982	11.3507	-0.82772	16.1567
-0.94768	13.2987	-0.82557	14.6266	-0.82557	12.51	-0.82557	11.8033	-0.94768	11.9653	-0.82557	14.96
-0.94554	12.9827	-0.82342	13.3734	-0.82342	15.49	-0.82342	12.6867	-0.94554	13.9827	-0.82342	11.1767
-0.9434	10.7013	-0.82127	13.0766	-0.82127	16.1767	-0.82127	13.9034	-0.9434	10.7013	-0.82127	13.3534
-0.94125	12.2987	-0.81911	16.51	-0.81911	13.8233	-0.81911	16.1567	-0.94125	9.77067	-0.81911	11.55
-0.93911	12.6147	-0.81696	14	-0.81696	13.3734	-0.81696	14.45	-0.93911	9.75334	-0.81696	15.3734
-0.93696	13.3333	-0.81481	15.6667	-0.81481	15.1567	-0.81481	14.6466	-0.93696	10.3853	-0.81481	14.96
-0.93482	14	-0.81266	15.3333	-0.81266	14.3133	-0.81266	13.6466	-0.93482	11.7013	-0.81266	16.6066
-0.93268	12.6493	-0.81051	13.7067	-0.81051	13.98	-0.81051	13.8233	-0.93268	11.7187	-0.81051	14.47
-0.93053	11.0173	-0.80835	12.53	-0.80835	12.49	-0.80835	15.3333	-0.93053	11.7013	-0.80835	14.3534
-0.92839	12.684	-0.8062	13.1767	-0.8062	15.1366	-0.8062	14	-0.92839	9.33333	-0.8062	13.8433
-0.92624	12.0347	-0.80404	12.51	-0.80404	14.98	-0.80404	11.53	-0.92624	11.3333	-0.80404	12.8233
-0.92409	12.684	-0.80189	13.8233	-0.80189	15.51	-0.80189	13.8433	-0.92409	12.3853	-0.80189	12.49
-0.92195	13.368	-0.79974	13	-0.79974	14.8634	-0.79974	15.51	-0.92195	12.684	-0.79974	13.1366
-0.9198	11.9653	-0.79758	14.1967	-0.79758	14.3734	-0.79758	16.3333	-0.9198	12.6667	-0.79758	15.3133
-0.91765	11.948	-0.79543	16.51	-0.79543	15.3734	-0.79543	18.1767	-0.91765	12.052	-0.79543	15.8233
-0.9155	11.9653	-0.79327	17.3133	-0.79327	14.51	-0.79327	14.3333	-0.9155	11.6667	-0.79327	13.6466
-0.91336	11.3333	-0.79111	12.6667	-0.79111	14.2167	-0.79111	14.1767	-0.91336	11.5973	-0.79111	14.02
-0.91121	10.7187	-0.78896	16.6466	-0.78896	18.53	-0.78896	15.8433	-0.91121	12.316	-0.78896	17.6867
-0.90906	10.0867	-0.7868	15.3534	-0.7868	14.8033	-0.7868	12.2933	-0.90906	12.2813	-0.7868	13.1967
-0.90691	10.42	-0.78464	15.3133	-0.78464	15.8233	-0.78464	14.1567	-0.90691	13.368	-0.78464	15.1166
-0.90476	14	-0.78249	14.02	-0.78249	13.3333	-0.78249	15.6466	-0.90476	10.632	-0.78249	12.6466
-0.90261	10.3853	-0.78033	13.6867	-0.78033	15.6667	-0.78033	15.1567	-0.90261	11.7013	-0.78033	11.8033
-0.90046	11.2813	-0.77817	15.51	-0.77817	13.8433	-0.77817	15.1767	-0.90046	12.2987	-0.77817	12.45
-0.89831	12.9133	-0.77601	13.6667	-0.77601	14.51	-0.77601	14.49	-0.89831	11.6667	-0.77601	14.51
-0.89615	12.9653	-0.77385	17.6867	-0.77385	16.98	-0.77385	13.8233	-0.89615	12.3853	-0.77385	16.02
-0.894	12	-0.77169	16.1967	-0.77169	16.47	-0.77169	16.3333	-0.894	13.9827	-0.77169	16.53
-0.89185	11.0173	-0.76953	12.04	-0.76953	13.8233	-0.76953	15.47	-0.89185	11.948	-0.76953	14.51
-0.8897	10.684	-0.76737	13.8834	-0.76737	15.6466	-0.76737	13.6867	-0.8897	12.6493	-0.76737	12.8634
-0.88754	10.9653	-0.76521	14.8233	-0.76521	13	-0.76521	17.1967	-0.88754	13.684	-0.76521	13.04
-0.88539	13.316	-0.76305	13.3934	-0.76305	12.6466	-0.76305	16.3333	-0.88539	12.6667	-0.76305	15
-0.88324	11.2813	-0.76089	15.51	-0.76089	14.3133	-0.76089	13.4299	-0.88324	11.6667	-0.76089	14.3333
-0.88108	11.316	-0.75873	15.02	-0.75873	14.8433	-0.75873	14.6266	-0.88108	13.3507	-0.75873	13.51
-0.87893	9.684	-0.75657	14.51	-0.75657	12.98	-0.75657	13.8033	-0.87893	12.9653	-0.75657	14.04
-0.87677	12.0173	-0.75441	14.6466	-0.75441	15.1567	-0.75441	13.1767	-0.87677	11.9827	-0.75441	12.8433
-0.87462	11.684	-0.75225	17.47	-0.75225	14.6867	-0.75225	15.98	-0.87462	11.368	-0.75225	11.98
-0.87246	12.3333	-0.75008	16.8233	-0.75008	12.96	-0.75008	16.2733	-0.87246	11.0173	-0.75008	14.51
-0.8703	13.2813	-0.74792	16.3133	-0.74792	14.3534	-0.74792	12.8233	-0.8703	10.264	-0.74792	15.53
-0.86815	10.948	-0.74576	16.8033	-0.74576	14.02	-0.74576	17.02	-0.86815	12	-0.74576	12.53
-0.86599	11	-0.74359	13.7067	-0.74359	13.3734	-0.74359	13.53	-0.86599	8.368	-0.74359	15.1767
-0.86383	12.632	-0.74143	13.6466	-0.74143	14.6867	-0.74143	15.3333	-0.86383	11.368	-0.74143	14.8033
-0.86168	12.9307	-0.73927	13.6466	-0.73927	16.1767	-0.73927	14.6466	-0.86168	10.052	-0.73927	16.1767
-0.85952	13.2987	-0.7371	13.8233	-0.7371	15.1767	-0.7371	13.47	-0.85952	10.316	-0.7371	16.3734
-0.85736	9.368	-0.73494	14.1767	-0.73494	12.8433	-0.73494	13.1166	-0.85736	11.948	-0.73494	13.02
-0.8552	9.96533	-0.73277	14.8433	-0.73277	12.8433	-0.73277	14.6266	-0.8552	11.9653	-0.73277	10.8233
-0.85304	10.9307	-0.73061	13.98	-0.73061	15.1767	-0.73061	15.3534	-0.85304	11.6667	-0.73061	13.8233
-0.85088	10.9827	-0.72844	12.8233	-0.72844	12.02	-0.72844	14	-0.85088	12.7533	-0.72844	12.53
-0.84872	11.3333	-0.72627	15.6466	-0.72627	14.7833	-0.72627	15.2733	-0.84872	11.104	-0.72627	13.1567
-0.84656	11.6667	-0.72411	13.1967	-0.72411	14.98	-0.72411	14.2167	-0.84656	12.6667	-0.72411	16.98
-0.8444	11.684	-0.72194	14.3534	-0.72194	14.6867	-0.72194	13.8033	-0.8444	11.7187	-0.72194	15.3133
-0.84224	10.7707	-0.71977	14.7067	-0.71977	16.51	-0.71977	13.8433	-0.84224	9.75334	-0.71977	14.3333
-0.84008	10.4373	-0.71761	15.02	-0.71761	13.98	-0.71761	15.3734	-0.84008	10.7187	-0.71761	14.7067
-0.83791	10.6493	-0.71544	16.1967	-0.71544	15.3133	-0.71544	14.8233	-0.83791	11.6667	-0.71544	15.8634
-0.83575	11.3333	-0.71327	16.1567	-0.71327	14.3333	-0.71327	15	-0.83575	11.684	-0.71327	13.1567
-0.83359	9.70133	-0.7111	13.8033	-0.7111	14.6667	-0.7111	14.6867	-0.83359	10.0693	-0.7111	15.47
-0.83143	10.6493	-0.70893	15.7833	-0.70893	12.1166	-0.70893	15.2167	-0.83143	9.684	-0.70893	13.96
-0.82926	11.6147	-0.70676	14	-0.70676	17.6066	-0.70676	14.1767	-0.82926	10.9133	-0.70676	13.3333
-0.8271	10.6147	-0.70459	13.98	-0.70459	15.3534	-0.70459	14.98	-0.8271	9.98267	-0.70459	12.02
-0.82493	10.368	-0.70242	15.3333	-0.70242	15.6066	-0.70242	13.8433	-0.82493	11.6493	-0.70242	12.6466
-0.82277	13.316	-0.70025	14	-0.70025	13.7833	-0.70025	13.8233	-0.82277	10.9653	-0.70025	13.98
-0.8206	11	-0.69808	12.3333	-0.69808	15.6466	-0.69808	13.8433	-0.8206	11.3507	-0.69808	13.6466
-0.81844	13.0173	-0.69591	13.1366	-0.69591	15.6667	-0.69591	14.6867	-0.81844	12.0347	-0.69591	15.1366
-0.81627	13.3507	-0.69374	13.8033	-0.69374	14.51	-0.69374	13.6867	-0.81627	13.2813	-0.69374	15.6867
-0.81411	11.9827	-0.69157	13.6466	-0.69157	15.1767	-0.69157	15.02	-0.81411	12.684	-0.69157	14.55
-0.81194	10.6493	-0.6894	13.6667	-0.6894	15	-0.6894	17.2167	-0.81194	10.7187	-0.6894	14.02
-0.80977	11.3507	-0.68723	13.1567	-0.68723	14.1767	-0.68723	15.04	-0.80977	10.316	-0.68723	15.3133
-0.80761	11.6493	-0.68506	14.6466	-0.68506	14.49	-0.68506	15.51	-0.80761	11.2987	-0.68506	17.2933
-0.80544	12.5973	-0.68288	14.1366	-0.68288	13.98	-0.68288	15.1567	-0.80544	12.0173	-0.68288	14.2933
-0.80327	14.2987	-0.68071	18.1567	-0.68071	11.1567	-0.68071	12.51	-0.80327	11.632	-0.68071	18.47
-0.8011	12.6493	-0.67854	16.1366	-0.67854	15.02	-0.67854	14.1967	-0.8011	11.5973	-0.67854	14.8634
-0.79893	12.6493	-0.67636	15	-0.67636	17.1967	-0.67636	14.6667	-0.79893	13.264	-0.67636	13.1967
-0.79677	8.33333	-0.67419	12.53	-0.67419	15.1767	-0.67419	15	-0.79677	13	-0.67419	12.04
-0.7946	10.7187	-0.67202	16.6867	-0.67202	16.02	-0.67202	14.3133	-0.7946	11.7013	-0.67202	15.6867
-0.79243	11.0173	-0.66984	15.8433	-0.66984	15.55	-0.66984	15.98	-0.79243	10.3507	-0.66984	18.02
-0.79026	11.9827	-0.66767	13.53	-0.66767	12	-0.66767	13.2733	-0.79026	9.684	-0.66767	18.6867
-0.78809	10.684	-0.66549	11.6667	-0.66549	12.1767	-0.66549	15.47	-0.78809	10.3507	-0.66549	16.6667
-0.78592	10.0693	-0.66332	13.1767	-0.66332	14.8634	-0.66332	18.3333	-0.78592	11.9827	-0.66332	16.1967
-0.78374	10.684	-0.66114	13.1767	-0.66114	15.1767	-0.66114	19.1767	-0.78374	11.6147	-0.66114	14
-0.78157	11.6147	-0.65897	15.3133	-0.65897	13.3934	-0.65897	16.1767	-0.78157	10.3333	-0.65897	13.47
-0.7794	11.9653	-0.65679	15.3333	-0.65679	15.3734	-0.65679	14.1767	-0.7794	10.3507	-0.65679	12.8634
-0.77723	11	-0.65461	16.6466	-0.65461	16.49	-0.65461	13.8033	-0.77723	12.052	-0.65461	15
-0.77506	10.632	-0.65244	16.6466	-0.65244	15.47	-0.65244	13.6667	-0.77506	12.684	-0.65244	16.1567
-0.77288	13.9307	-0.65026	17.1567	-0.65026	13.49	-0.65026	14.6266	-0.77288	10.6667	-0.65026	15.1366
-0.77071	10.3507	-0.64808	17.6466	-0.64808	12.51	-0.64808	15.5866	-0.77071	10.368	-0.64808	15.3133
-0.76854	11.052	-0.64591	17.1767	-0.64591	13.8634	-0.64591	15.1366	-0.76854	10.0347	-0.64591	15.47
-0.76636	10.7013	-0.64373	16.7067	-0.64373	15.3534	-0.64373	15.1767	-0.76636	11.052	-0.64373	15.1567
-0.76419	10.6667	-0.64155	15.8433	-0.64155	15.8433	-0.64155	15.8433	-0.76419	12.316	-0.64155	15.3534
-0.76202	11.264	-0.63937	15.04	-0.63937	15.53	-0.63937	13.0601	-0.76202	12.6493	-0.63937	14.6667
-0.75984	10.9133	-0.63719	13.53	-0.63719	16	-0.63719	14.51	-0.75984	12.3853	-0.63719	16.2933
-0.75767	10.684	-0.63501	13.6667	-0.63501	15.2167	-0.63501	16.1567	-0.75767	11.0347	-0.63501	14.53
-0.75549	12.052	-0.63283	15.8033	-0.63283	11.55	-0.63283	12.8433	-0.75549	11.3333	-0.63283	14.51
-0.75331	11.2987	-0.63065	15.1767	-0.63065	14.98	-0.63065	13.8033	-0.75331	11.368	-0.63065	15.51
-0.75114	13.684	-0.62847	15.1366	-0.62847	12.8033	-0.62847	15.8233	-0.75114	13	-0.62847	15.6667
-0.74896	13	-0.62629	16.3133	-0.62629	12.6667	-0.62629	15.6466	-0.74896	12.9307	-0.62629	14.1767
-0.74678	12.7013	-0.62411	16.6466	-0.62411	12.6466	-0.62411	15.6667	-0.74678	12	-0.62411	14
-0.74461	14	-0.62193	15.8634	-0.62193	14.8033	-0.62193	14.51	-0.74461	10.368	-0.62193	13.3534
-0.74243	13.684	-0.61975	13.1567	-0.61975	14.2933	-0.61975	13.1767	-0.74243	12.0867	-0.61975	12.53
-0.74025	12.632	-0.61757	13.49	-0.61757	15.6667	-0.61757	13.3333	-0.74025	13.3853	-0.61757	15.7067
-0.73807	12.632	-0.61539	14.8433	-0.61539	15.3133	-0.61539	13.49	-0.73807	12.6493	-0.61539	15.1767
-0.73589	12	-0.61321	15.3534	-0.61321	15.8233	-0.61321	15.8233	-0.73589	11.9827	-0.61321	15.8433
-0.73372	11.3507	-0.61103	14	-0.61103	13.49	-0.61103	13.47	-0.73372	10.6667	-0.61103	16
-0.73154	12.316	-0.60884	14.49	-0.60884	15.51	-0.60884	15.6466	-0.73154	12.2987	-0.60884	12.8433
-0.72936	13.6493	-0.60666	18	-0.60666	15.8033	-0.60666	12.8634	-0.72936	11.2987	-0.60666	13.1767
-0.72718	10.4027	-0.60448	15.7067	-0.60448	16.3534	-0.60448	14.6867	-0.72718	11.948	-0.60448	13.8033
-0.725	13.6667	-0.6023	14.51	-0.6023	14.7067	-0.6023	14.6667	-0.725	12.264	-0.6023	15.8233
-0.72282	10.104	-0.60011	15.1567	-0.60011	14.6867	-0.60011	13.6466	-0.72282	10.0173	-0.60011	16.6867
-0.72064	11.9827	-0.59793	14.6667	-0.59793	14.3734	-0.59793	11.8433	-0.72064	12.58	-0.59793	14.55
-0.71845	11.9653	-0.59574	16.02	-0.59574	15.04	-0.59574	12.3333	-0.71845	13.2467	-0.59574	13.7067
-0.71627	10.9827	-0.59356	15.49	-0.59356	15.53	-0.59356	14.49	-0.71627	12.6667	-0.59356	16.02
-0.71409	10.7013	-0.59138	13.49	-0.59138	14.8634	-0.59138	15.3534	-0.71409	13.0173	-0.59138	15.3133
-0.71191	10.736	-0.58919	15.8033	-0.58919	14.02	-0.58919	14	-0.71191	11.368	-0.58919	16.3133
-0.70973	11.3853	-0.58701	15.2933	-0.58701	13.1967	-0.58701	15.1366	-0.70973	10.7013	-0.58701	14.6466
-0.70754	12.0173	-0.58482	14.51	-0.58482	17.8233	-0.58482	10.96	-0.70754	9.35067	-0.58482	14.0966
-0.70536	13.0347	-0.58264	14.04	-0.58264	16.2733	-0.58264	18.8433	-0.70536	9.71867	-0.58264	14.53
-0.70318	12.7013	-0.58045	15.6867	-0.58045	16.04	-0.58045	15.6667	-0.70318	12.6667	-0.58045	12.45
-0.70099	12.9307	-0.57826	14.3333	-0.57826	12.1567	-0.57826	12.6466	-0.70099	13.316	-0.57826	15.3333
-0.69881	12.6667	-0.57608	17.3133	-0.57608	15.1767	-0.57608	13.1567	-0.69881	13.316	-0.57608	13.51
-0.69662	11.7013	-0.57389	16.1366	-0.57389	17.51	-0.57389	17.1967	-0.69662	11.632	-0.57389	15.6867
-0.69444	11.4027	-0.5717	16	-0.5717	16.8433	-0.5717	15.3534	-0.69444	11.2987	-0.5717	12.8634
-0.69225	11.3507	-0.56952	17	-0.56952	16.3534	-0.56952	15.1767	-0.69225	12.2813	-0.56952	13.7267
-0.69007	9.35067	-0.56733	17.3333	-0.56733	15.04	-0.56733	15.49	-0.69007	11.6493	-0.56733	15.51
-0.68788	10.2987	-0.56514	17.1567	-0.56514	14.51	-0.56514	13.8233	-0.68788	11.3507	-0.56514	16.8433
-0.6857	10.684	-0.56295	15.6466	-0.56295	13.98	-0.56295	16.3333	-0.6857	12.6667	-0.56295	14.1967
-0.68351	10.736	-0.56077	16.3133	-0.56077	12.3333	-0.56077	14.8834	-0.68351	11.3333	-0.56077	11.04
-0.68133	12.6493	-0.55858	13.1366	-0.55858	12.49	-0.55858	14.7067	-0.68133	11.3333	-0.55858	16.53
-0.67914	12.948	-0.55639	13.3534	-0.55639	14.1366	-0.55639	14.3333	-0.67914	11.2987	-0.55639	15.51
-0.67695	11.9133	-0.5542	15.53	-0.5542	14.53	-0.5542	13.3534	-0.67695	12.0173	-0.5542	14.49
-0.67476	10.6493	-0.55201	12.3734	-0.55201	13.3534	-0.55201	14.3333	-0.67476	10.6667	-0.55201	12.1567
-0.67258	14.2813	-0.54982	16.55	-0.54982	14.8433	-0.54982	15.7833	-0.67258	11.632	-0.54982	14.7633
-0.67039	10.7187	-0.54763	18.1967	-0.54763	15.3133	-0.54763	14.1767	-0.67039	11.2987	-0.54763	13.2933
-0.6682	12.632	-0.54544	15.3534	-0.54544	17.3534	-0.54544	13.49	-0.6682	11.6667	-0.54544	16.1366
-0.66601	12.684	-0.54325	15.8033	-0.54325	14.8433	-0.54325	14.3333	-0.66601	11.3507	-0.54325	18.49
-0.66382	12.896	-0.54106	16.47	-0.54106	13.49	-0.54106	14.6867	-0.66382	12.0347	-0.54106	15.1567
-0.66163	11.9827	-0.53887	18.3333	-0.53887	13.98	-0.53887	16.6867	-0.66163	12.6493	-0.53887	14.1366
-0.65944	12.0173	-0.53668	18.51	-0.53668	13.49	-0.53668	14.1567	-0.65944	12.5973	-0.53668	13.47
-0.65725	11.684	-0.53449	15.1767	-0.53449	16.1967	-0.53449	14.1567	-0.65725	12.5973	-0.53449	12.98
-0.65506	11.0347	-0.5323	14.2167	-0.5323	13.3333	-0.5323	10.98	-0.65506	12.6493	-0.5323	12.8433
-0.65287	10.3853	-0.53011	14.9199	-0.53011	11.6466	-0.53011	15.2167	-0.65287	9.052	-0.53011	14.6667
-0.65068	11	-0.52792	15.3534	-0.52792	12.3934	-0.52792	15.02	-0.65068	10.684	-0.52792	14.8634
-0.64849	11.6493	-0.52572	19.1567	-0.52572	12.6867	-0.52572	14.6266	-0.64849	11.4027	-0.52572	14.1767
-0.6463	9.66667	-0.52353	15.8233	-0.52353	13.8433	-0.52353	14.3333	-0.6463	13.2987	-0.52353	12.49
-0.64411	12.6493	-0.52134	16.49	-0.52134	12.6867	-0.52134	14.3734	-0.64411	12.2987	-0.52134	15.02
-0.64192	11.2467	-0.51915	14	-0.51915	14.3534	-0.51915	14.49	-0.64192	12.2467	-0.51915	14.47
-0.63972	11.9827	-0.51695	15.2933	-0.51695	15.51	-0.51695	14.6466	-0.63972	12.2813	-0.51695	14.3333
-0.63753	12.0173	-0.51476	13.6266	-0.51476	14.98	-0.51476	16.04	-0.63753	11.6667	-0.51476	15.8634
-0.63534	11.6667	-0.51257	13.8634	-0.51257	14.1366	-0.51257	15.53	-0.63534	11.0173	-0.51257	15.3133
-0.63314	12	-0.51037	15.3734	-0.51037	16.3333	-0.51037	15.3534	-0.63314	11.0347	-0.51037	14.3133
-0.63095	11.9827	-0.50818	15.8433	-0.50818	16.3333	-0.50818	15.3534	-0.63095	11.684	-0.50818	14.3333
-0.62876	12.264	-0.50599	15.3534	-0.50599	14.02	-0.50599	16.3333	-0.62876	11.6667	-0.50599	13.98
-0.62656	13.264	-0.50379	12.4134	-0.50379	15.45	-0.50379	15.51	-0.62656	12.9653	-0.50379	15.6266
-0.62437	12.6667	-0.5016	13.8634	-0.5016	14.3333	-0.5016	17.1767	-0.62437	10.368	-0.5016	17.8033
-0.62218	13.052	-0.4994	14.98	-0.4994	15.1567	-0.4994	17.1567	-0.62218	12.3333	-0.4994	12.3534
-0.61998	12.1213	-0.49721	14.6266	-0.49721	14.98	-0.49721	15.8433	-0.61998	14.3507	-0.49721	15
-0.61779	12.052	-0.49501	14.3333	-0.49501	16.49	-0.49501	13.51	-0.61779	13.0173	-0.49501	17.02
-0.61559	12.316	-0.49282	14.8433	-0.49282	13.7833	-0.49282	13.55	-0.61559	9.052	-0.49282	12.8634
-0.61339	12	-0.49062	14.6667	-0.49062	13.1166	-0.49062	14.1767	-0.61339	10	-0.49062	14.6266
-0.6112	11.0867	-0.48842	15.02	-0.48842	13.3934	-0.48842	15.55	-0.6112	12.316	-0.48842	15.3133
-0.609	11.6667	-0.48623	15.8433	-0.48623	14.2167	-0.48623	15.8233	-0.609	11.316	-0.48623	12.6867
-0.60681	10.6667	-0.48403	16.3333	-0.48403	15.04	-0.48403	15	-0.60681	11.2813	-0.48403	13.7067
-0.60461	11.736	-0.48184	15.1767	-0.48184	16	-0.48184	14.1767	-0.60461	11.6493	-0.48184	14.3333
-0.60241	10.4027	-0.47964	14	-0.47964	17.6867	-0.47964	13.1767	-0.60241	9.684	-0.47964	13.51
-0.60022	10.4027	-0.47744	14.53	-0.47744	15.1567	-0.47744	16.1366	-0.60022	9.71867	-0.47744	14.2367
-0.59802	11.368	-0.47525	14.1366	-0.47525	15.1967	-0.47525	16.3333	-0.59802	11.7187	-0.47525	14.3934
-0.59582	11.368	-0.47305	14.6667	-0.47305	14.51	-0.47305	12.3333	-0.59582	12	-0.47305	13.1967
-0.59362	11.3507	-0.47085	17	-0.47085	10.8634	-0.47085	14.8233	-0.59362	10	-0.47085	13.8634
-0.59142	11.3333	-0.46865	16.6466	-0.46865	14.51	-0.46865	15.45	-0.59142	11.9307	-0.46865	13.3333
-0.58922	10.632	-0.46645	14	-0.46645	13.53	-0.46645	13.2167	-0.58922	10.3507	-0.46645	16.3534
-0.58703	9.96533	-0.46426	13.2933	-0.46426	16.6667	-0.46426	13.49	-0.58703	10.632	-0.46426	13.6667
-0.58483	12.368	-0.46206	14	-0.46206	14.51	-0.46206	13.6867	-0.58483	12.368	-0.46206	14.8634
-0.58263	13.2987	-0.45986	14.1767	-0.45986	13	-0.45986	12.1767	-0.58263	11.316	-0.45986	15.1967
-0.58043	11.6667	-0.45766	14.3333	-0.45766	14.02	-0.45766	11.8634	-0.58043	10.9827	-0.45766	13.6867
-0.57823	11.9653	-0.45546	14.8233	-0.45546	14.6867	-0.45546	14.6867	-0.57823	11.7187	-0.45546	14.49
-0.57603	12.9827	-0.45326	15.3133	-0.45326	16.3534	-0.45326	14.6266	-0.57603	12.316	-0.45326	13.3333
-0.57383	11.9653	-0.45106	16.3333	-0.45106	18.1567	-0.45106	13.96	-0.57383	13.948	-0.45106	11.8433
-0.57163	11.0173	-0.44886	16	-0.44886	18.6867	-0.44886	13.47	-0.57163	12.2987	-0.44886	11.51
-0.56943	10.6667	-0.44666	15.96	-0.44666	15.8834	-0.44666	14.2733	-0.56943	10.6493	-0.44666	12.1567
-0.56722	11.316	-0.44446	17.2733	-0.44446	13.6867	-0.44446	17.2733	-0.56722	10.6493	-0.44446	13.1567
-0.56502	11.9653	-0.44226	15.8233	-0.44226	14.6667	-0.44226	17.8233	-0.56502	11.3507	-0.44226	13.3133
-0.56282	12.3507	-0.44006	16.1567	-0.44006	12.7067	-0.44006	13.6667	-0.56282	12.7013	-0.44006	11.3333
-0.56062	12.3853	-0.43786	14.6466	-0.43786	14.3333	-0.43786	13.51	-0.56062	13.0173	-0.43786	13.1767
-0.55842	10.3853	-0.43566	13.6867	-0.43566	13.6466	-0.43566	13.49	-0.55842	11.6493	-0.43566	14.8033
-0.55621	14	-0.43346	13.47	-0.43346	12.98	-0.43346	12.04	-0.55621	10.7533	-0.43346	12.8433
-0.55401	12.632	-0.43126	15.6667	-0.43126	13.2933	-0.43126	15.8634	-0.55401	12.6493	-0.43126	15.8033
-0.55181	11.948	-0.42906	15.8433	-0.42906	14.04	-0.42906	14.51	-0.55181	11.0867	-0.42906	15.3133
-0.54961	12.0693	-0.42686	14.53	-0.42686	14.1767	-0.42686	14.8233	-0.54961	11.948	-0.42686	14.6266
-0.5474	12.316	-0.42465	15.1967	-0.42465	14.6867	-0.42465	13.6667	-0.5474	12.6147	-0.42465	14.3333
-0.5452	11.684	-0.42245	13.1567	-0.42245	14.2167	-0.42245	14.6466	-0.5452	12.3853	-0.42245	15.3534
-0.54299	12.3333	-0.42025	14.1567	-0.42025	15.9034	-0.42025	16.7267	-0.54299	10	-0.42025	13.3333
-0.54079	12.3333	-0.41805	14.6266	-0.41805	15.6867	-0.41805	13.3333	-0.54079	10.2813	-0.41805	13.8433
-0.53859	11.6147	-0.41584	14.8433	-0.41584	16.51	-0.41584	16.0601	-0.53859	11.632	-0.41584	14.98
-0.53638	11.7013	-0.41364	16.8433	-0.41364	13.2933	-0.41364	15.1967	-0.53638	13.6667	-0.41364	16.6466
-0.53418	12	-0.41144	16.6466	-0.41144	16.1967	-0.41144	12.53	-0.53418	13.9653	-0.41144	13.8433
-0.53197	13.632	-0.40924	16.47	-0.40924	15.3534	-0.40924	12.8433	-0.53197	11.2987	-0.40924	13.6667
-0.52976	13.3333	-0.40703	15.7833	-0.40703	17.1767	-0.40703	16	-0.52976	9.684	-0.40703	14.6466
-0.52756	11.7013	-0.40483	14.98	-0.40483	15.49	-0.40483	16.6867	-0.52756	11	-0.40483	17.6867
-0.52535	12.6667	-0.40263	13.51	-0.40263	14.1967	-0.40263	16.98	-0.52535	11.9827	-0.40263	16.51
-0.52315	13.632	-0.40042	14.6867	-0.40042	11.3734	-0.40042	16.8033	-0.52315	11.632	-0.40042	14.3534
-0.52094	12.5973	-0.39822	12.1567	-0.39822	15.02	-0.39822	15	-0.52094	12.6147	-0.39822	15.6466
-0.51873	13.6667	-0.39601	13.98	-0.39601	13.1767	-0.39601	14.8634	-0.51873	11.2813	-0.39601	15.0966
-0.51653	13.0693	-0.39381	14.3333	-0.39381	13.6867	-0.39381	13.8634	-0.51653	9.01733	-0.39381	14.6066
-0.51432	11.9133	-0.3916	14.8233	-0.3916	14	-0.3916	14.2933	-0.51432	12.9653	-0.3916	14.98
-0.51211	11.6493	-0.3894	16.47	-0.3894	13.3534	-0.3894	15.47	-0.51211	11.0173	-0.3894	15.6867
-0.5099	11.4027	-0.3872	15.1767	-0.3872	14.8433	-0.3872	14.6867	-0.5099	13.2987	-0.3872	15.8433
-0.5077	11.7187	-0.38499	14.8433	-0.38499	16	-0.38499	15.49	-0.5077	13.2987	-0.38499	14.51
-0.50549	10.3507	-0.38278	15.1567	-0.38278	15.49	-0.38278	14.6667	-0.50549	13.6493	-0.38278	14.6867
-0.50328	10.7013	-0.38058	14.8233	-0.38058	15.2933	-0.38058	13.8233	-0.50328	12.2987	-0.38058	14.8233
-0.50107	10.316	-0.37837	16.51	-0.37837	16.49	-0.37837	16.98	-0.50107	11.7013	-0.37837	13.98
-0.49886	9.66667	-0.37617	16	-0.37617	16.53	-0.37617	16	-0.49886	11.3333	-0.37617	13.98
-0.49665	9.684	-0.37396	16.1767	-0.37396	14.3534	-0.37396	12.49	-0.49665	10.948	-0.37396	16.3133
-0.49445	10.368	-0.37176	16.53	-0.37176	12.53	-0.37176	15.7067	-0.49445	11.632	-0.37176	15.8233
-0.49224	10.7187	-0.36955	15.8233	-0.36955	13.51	-0.36955	16.5701	-0.49224	12	-0.36955	17.1967
-0.49003	10.7013	-0.36734	15.9034	-0.36734	14.47	-0.36734	13.6667	-0.49003	10.9827	-0.36734	15.51
-0.48782	10.6667	-0.36514	13.8233	-0.36514	15.8634	-0.36514	16.6466	-0.48782	10.9653	-0.36514	16.3734
-0.48561	13.2987	-0.36293	14.3333	-0.36293	15.55	-0.36293	14.1567	-0.48561	11.0173	-0.36293	16.51
-0.4834	10.632	-0.36072	12.51	-0.36072	14.1166	-0.36072	16.3734	-0.4834	10.316	-0.36072	16.1366
-0.48119	12.2467	-0.35852	14.55	-0.35852	15.8433	-0.35852	13.1767	-0.48119	10.0693	-0.35852	17.02
-0.47897	15.2987	-0.35631	16.8233	-0.35631	15.1567	-0.35631	14.6867	-0.47897	14.9827	-0.35631	14.8233
-0.47676	10.4373	-0.3541	17.1767	-0.3541	15.3133	-0.3541	16.6466	-0.47676	11.4373	-0.3541	14.96
-0.47455	13.0173	-0.35189	16.3333	-0.35189	16.1567	-0.35189	17.3333	-0.47455	10.9307	-0.35189	14.3133
-0.47234	11.6493	-0.34969	14.02	-0.34969	15.51	-0.34969	15.6466	-0.47234	11.7013	-0.34969	12.6266
-0.47013	13.9653	-0.34748	15.51	-0.34748	15.3534	-0.34748	17.8233	-0.47013	11.632	-0.34748	13.6667
-0.46792	12	-0.34527	18.1767	-0.34527	14.49	-0.34527	17.3133	-0.46792	12.948	-0.34527	13.51
-0.46571	11.9827	-0.34306	18.6867	-0.34306	15.02	-0.34306	15.98	-0.46571	12.2813	-0.34306	14.6867
-0.46349	12.9653	-0.34085	15.02	-0.34085	13.8433	-0.34085	15.1767	-0.46349	11.316	-0.34085	15.51
-0.46128	12.6147	-0.33865	14.1767	-0.33865	13.49	-0.33865	14.6867	-0.46128	12.3333	-0.33865	16.8433
-0.45907	12.632	-0.33644	15.6667	-0.33644	14.3333	-0.33644	15.1967	-0.45907	12.6493	-0.33644	16
-0.45686	12.9827	-0.33423	15.51	-0.33423	14.3534	-0.33423	16.02	-0.45686	11.6493	-0.33423	14.49
-0.45464	12	-0.33202	14.8433	-0.33202	15	-0.33202	15.1767	-0.45464	12	-0.33202	14.8233
-0.45243	11.9827	-0.32981	14.3333	-0.32981	14.6466	-0.32981	13.8233	-0.45243	12.632	-0.32981	14.8233
-0.45022	13.632	-0.3276	16.1366	-0.3276	14.98	-0.3276	13.47	-0.45022	11.316	-0.3276	15.6867
-0.448	12.6493	-0.32539	15.47	-0.32539	15.6667	-0.32539	11.8233	-0.448	12.9653	-0.32539	16.6466
-0.44579	11.9653	-0.32318	16.49	-0.32318	15.1967	-0.32318	15.3133	-0.44579	11.9827	-0.32318	15
-0.44357	11.6667	-0.32097	13.6667	-0.32097	13.1767	-0.32097	13.8433	-0.44357	9.71867	-0.32097	15.49
-0.44136	9.70133	-0.31876	15.1567	-0.31876	15.1767	-0.31876	14.98	-0.44136	11.3507	-0.31876	13.51
-0.43915	10.9653	-0.31655	15.1567	-0.31655	14.8433	-0.31655	15.1767	-0.43915	10.0867	-0.31655	15.8634
-0.43693	11.6667	-0.31434	15.02	-0.31434	13.2933	-0.31434	14.6867	-0.43693	11.316	-0.31434	16.8634
-0.43472	11.6493	-0.31213	15.8033	-0.31213	15	-0.31213	14.8634	-0.43472	12.2987	-0.31213	16.1767
-0.4325	11.9827	-0.30992	14.8433	-0.30992	15	-0.30992	13.53	-0.4325	8.66667	-0.30992	15.6466
-0.43029	13.0173	-0.30771	15	-0.30771	16.8433	-0.30771	14.1967	-0.43029	10.6493	-0.30771	11.3133
-0.42807	12.6667	-0.3055	15.1967	-0.3055	16.1767	-0.3055	14.47	-0.42807	10.9653	-0.3055	15.1967
-0.42586	12.2987	-0.30329	15.7067	-0.30329	14.53	-0.30329	15.6867	-0.42586	9.71867	-0.30329	15.8634
-0.42364	11.2813	-0.30108	14.6266	-0.30108	14.1967	-0.30108	16.1967	-0.42364	11.0693	-0.30108	15.6667
-0.42142	10.2467	-0.29887	15	-0.29887	16.1967	-0.29887	14.02	-0.42142	11.684	-0.29887	17.1767
-0.41921	10.948	-0.29666	13.1767	-0.29666	16	-0.29666	15.1767	-0.41921	12.2813	-0.29666	14.3133
-0.41699	12.316	-0.29445	12.6667	-0.29445	16.1166	-0.29445	16.53	-0.41699	12.9653	-0.29445	12.6466
-0.41477	12.3333	-0.29223	14.02	-0.29223	16.1567	-0.29223	15.02	-0.41477	12.3507	-0.29223	14.6667
-0.41256	11.684	-0.29002	15.7067	-0.29002	14.7267	-0.29002	14.51	-0.41256	11.0347	-0.29002	15.3333
-0.41034	11.684	-0.28781	16.3333	-0.28781	15.04	-0.28781	15.49	-0.41034	11	-0.28781	16.02
-0.40812	11.3853	-0.2856	14.8433	-0.2856	14.8233	-0.2856	14.3734	-0.40812	11.632	-0.2856	15.3534
-0.40591	12.316	-0.28339	15.1567	-0.28339	15.6466	-0.28339	14.1567	-0.40591	11.3507	-0.28339	15.6066
-0.40369	11.6147	-0.28118	16	-0.28118	16.8634	-0.28118	14.6667	-0.40369	11.6667	-0.28118	15
-0.40147	11.7013	-0.27896	17.1767	-0.27896	16.0601	-0.27896	16.1567	-0.40147	13.684	-0.27896	15.02
-0.39925	11.368	-0.27675	16.8433	-0.27675	16.3133	-0.27675	15.04	-0.39925	9.98267	-0.27675	17.6667
-0.39703	9.684	-0.27454	16.8233	-0.27454	15.8233	-0.27454	14.96	-0.39703	14.5627	-0.27454	14.3534
-0.39482	11.0173	-0.27233	14.96	-0.27233	15.98	-0.27233	18.7633	-0.39482	11.3507	-0.27233	16.51
-0.3926	11.0173	-0.27011	14.1567	-0.27011	19.02	-0.27011	14.6466	-0.3926	10.052	-0.27011	17.6667
-0.39038	14.6147	-0.2679	15.3333	-0.2679	15.8433	-0.2679	13.6867	-0.39038	11.9827	-0.2679	17.3133
-0.38816	12.3507	-0.26569	15.49	-0.26569	16.3333	-0.26569	16.3333	-0.38816	11.0173	-0.26569	15.1166
-0.38594	11.684	-0.26347	13.7833	-0.26347	12.6266	-0.26347	13.6466	-0.38594	11.0173	-0.26347	14.6867
-0.38372	13	-0.26126	15.51	-0.26126	14.1967	-0.26126	14.8233	-0.38372	12.2987	-0.26126	13.3133
-0.3815	11.7187	-0.25905	15.6667	-0.25905	15.4134	-0.25905	16.8433	-0.3815	12.2987	-0.25905	15.1967
-0.37928	10.7187	-0.25684	16.3133	-0.25684	16.8834	-0.25684	15.3534	-0.37928	12	-0.25684	14.8634
-0.37706	11.6667	-0.25462	15.8433	-0.25462	17.04	-0.25462	16.53	-0.37706	11.6667	-0.25462	16.8433
-0.37484	10.9827	-0.25241	15.8233	-0.25241	14.6867	-0.25241	18.3734	-0.37484	11.6667	-0.25241	15.6867
-0.37262	10.684	-0.25019	15.49	-0.25019	12.6867	-0.25019	16.6867	-0.37262	11.3333	-0.25019	14.0601
-0.3704	11.368	-0.24798	16.1567	-0.24798	14	-0.24798	17.8433	-0.3704	11.6667	-0.24798	14.7067
-0.36818	11.368	-0.24577	15.51	-0.24577	15	-0.24577	16.3333	-0.36818	12.948	-0.24577	14
-0.36596	11.0173	-0.24355	15.6667	-0.24355	15.49	-0.24355	15.98	-0.36596	12.632	-0.24355	15
-0.36374	12.6147	-0.24134	16.6466	-0.24134	16.49	-0.24134	15.49	-0.36374	12.6493	-0.24134	17.6667
-0.36152	11.3507	-0.23912	14.6466	-0.23912	15.1567	-0.23912	17.1767	-0.36152	12.6493	-0.23912	16.3534
-0.3593	13.316	-0.23691	89.1567	-0.23691	15.02	-0.23691	13.3934	-0.3593	12	-0.23691	17.3133
-0.35708	10.2813	-0.2347	15.6667	-0.2347	14.3333	-0.2347	14.1767	-0.35708	10.9827	-0.2347	15.6667
-0.35486	10.632	-0.23248	15.1567	-0.23248	14.8233	-0.23248	14.6066	-0.35486	12	-0.23248	17.3133
-0.35264	11.3507	-0.23027	15.49	-0.23027	15.3534	-0.23027	13.1967	-0.35264	7.368	-0.23027	15.1166
-0.35042	9	-0.22805	14.3133	-0.22805	15.5701	-0.22805	13.3333	-0.35042	10.6667	-0.22805	14.8033
-0.34819	11.2987	-0.22584	14.8634	-0.22584	13.8233	-0.22584	14.96	-0.34819	10.7013	-0.22584	15.8433
-0.34597	12.6667	-0.22362	15.3534	-0.22362	15.51	-0.22362	14.49	-0.34597	11.368	-0.22362	14.3133
-0.34375	10.3853	-0.22141	14.1567	-0.22141	15.6667	-0.22141	14.8233	-0.34375	12	-0.22141	14.47
-0.34153	10.0173	-0.21919	14.51	-0.21919	14.49	-0.21919	12.6867	-0.34153	11	-0.21919	15.8433
-0.33931	11.6493	-0.21698	14.1366	-0.21698	15.8233	-0.21698	15.8433	-0.33931	13.0867	-0.21698	15.1767
-0.33708	11.6493	-0.21476	15.6867	-0.21476	15.1767	-0.21476	15.6266	-0.33708	13.0173	-0.21476	14.6867
-0.33486	11.6147	-0.21255	14.3534	-0.21255	14.6867	-0.21255	17.3333	-0.33486	12.6493	-0.21255	14.51
-0.33264	11.684	-0.21033	14.51	-0.21033	14.98	-0.21033	14.98	-0.33264	12.316	-0.21033	13.98
-0.33041	11.9653	-0.20811	14.04	-0.20811	14.8033	-0.20811	18.49	-0.33041	12.5973	-0.20811	14.6667
-0.32819	12.316	-0.2059	13	-0.2059	14.1366	-0.2059	18	-0.32819	13.9133	-0.2059	16.3333
-0.32597	11.0347	-0.20368	14.47	-0.20368	15.8233	-0.20368	16.3133	-0.32597	12.6493	-0.20368	16.6667
-0.32374	11.7013	-0.20147	14.47	-0.20147	15.3133	-0.20147	15.98	-0.32374	10.0347	-0.20147	16.3534
-0.32152	12.7187	-0.19925	15.3534	-0.19925	13.1567	-0.19925	14.6667	-0.32152	11.9827	-0.19925	15.53
-0.3193	12.052	-0.19704	17.6667	-0.19704	14.8433	-0.19704	14.3734	-0.3193	13.632	-0.19704	15.8433
-0.31707	14.0173	-0.19482	16.1967	-0.19482	17.1567	-0.19482	15.6667	-0.31707	12.052	-0.19482	14.8433
-0.31485	14.316	-0.1926	16.49	-0.1926	16.8033	-0.1926	14.2933	-0.31485	10.0693	-0.1926	15.98
-0.31263	12.632	-0.19039	15.53	-0.19039	16	-0.19039	13.6667	-0.31263	9.684	-0.19039	15.6466
-0.3104	13.9653	-0.18817	15.51	-0.18817	15.8433	-0.18817	14.8834	-0.3104	12.6147	-0.18817	15.47
-0.30818	10.9827	-0.18595	14.8233	-0.18595	13.47	-0.18595	17.02	-0.30818	11.948	-0.18595	14.2167
-0.30595	12.6147	-0.18374	15.6466	-0.18374	13.8233	-0.18374	15.98	-0.30595	10	-0.18374	17.2367
-0.30373	10.58	-0.18152	15.8834	-0.18152	14.98	-0.18152	14.96	-0.30373	11.368	-0.18152	16.7267
-0.3015	11.9827	-0.1793	15.98	-0.1793	14.1767	-0.1793	17.1366	-0.3015	11.368	-0.1793	13.7067
-0.29928	11.736	-0.17709	16.1166	-0.17709	15.6466	-0.17709	17.3734	-0.29928	11.948	-0.17709	14
-0.29705	13	-0.17487	17.6466	-0.17487	16.3333	-0.17487	15.53	-0.29705	14.6493	-0.17487	14.3333
-0.29483	11.368	-0.17265	16.6066	-0.17265	14.47	-0.17265	16.98	-0.29483	13.5973	-0.17265	16.3534
-0.2926	12.316	-0.17044	15.8033	-0.17044	15.1767	-0.17044	16.51	-0.2926	12.052	-0.17044	16.1366
-0.29038	12.6667	-0.16822	16.3534	-0.16822	14.98	-0.16822	15.51	-0.29038	10.3507	-0.16822	12.1567
-0.28815	11.368	-0.166	15.47	-0.166	14.8033	-0.166	14.55	-0.28815	12.0347	-0.166	13.6667
-0.28592	11.3333	-0.16379	14.8233	-0.16379	17.3934	-0.16379	16.1967	-0.28592	12.3333	-0.16379	13.8834
-0.2837	11.6147	-0.16157	16.8033	-0.16157	17.02	-0.16157	14.51	-0.2837	9.70133	-0.16157	14.51
-0.28147	12.3333	-0.15935	15.8233	-0.15935	16.47	-0.15935	16.7067	-0.28147	9.70133	-0.15935	16.3133
-0.27925	11.684	-0.15713	16.3333	-0.15713	17.3133	-0.15713	17.7067	-0.27925	11.9827	-0.15713	15.1767
-0.27702	12.2987	-0.15492	15.3333	-0.15492	15.8033	-0.15492	17.55	-0.27702	12.9827	-0.15492	15.6867
-0.27479	12.9827	-0.1527	13.49	-0.1527	13.6266	-0.1527	17.04	-0.27479	11.9653	-0.1527	15.6867
-0.27257	12.368	-0.15048	14.6667	-0.15048	14.6266	-0.15048	15.8233	-0.27257	11.6493	-0.15048	15.8433
-0.27034	11.684	-0.14826	15.6667	-0.14826	14.7833	-0.14826	15.1366	-0.27034	11.684	-0.14826	14.3133
-0.26811	11.9653	-0.14605	15.49	-0.14605	14.3133	-0.14605	14.8233	-0.26811	11	-0.14605	12.8433
-0.26589	12.2813	-0.14383	14.6667	-0.14383	15.3534	-0.14383	15.3333	-0.26589	12.6667	-0.14383	15.1767
-0.26366	11.9827	-0.14161	14.3133	-0.14161	13.98	-0.14161	14.8233	-0.26366	13.7187	-0.14161	14.8233
-0.26143	12.4027	-0.13939	16.1366	-0.13939	12.3133	-0.13939	15.6867	-0.26143	13.6493	-0.13939	13.98
-0.25921	14.2987	-0.13717	16.2933	-0.13717	16.1366	-0.13717	14.51	-0.25921	12.9653	-0.13717	14.1967
-0.25698	11.368	-0.13496	13.8834	-0.13496	15.6867	-0.13496	15.8634	-0.25698	12.684	-0.13496	13.3133
-0.25475	12.3333	-0.13274	17.7067	-0.13274	16.1967	-0.13274	15	-0.25475	11.3853	-0.13274	15.6466
-0.25252	10.3853	-0.13052	16.04	-0.13052	18.1767	-0.13052	13.3734	-0.25252	13.4547	-0.13052	15.8433
-0.2503	9.98267	-0.1283	17.3534	-0.1283	13.49	-0.1283	14.6667	-0.2503	11.3853	-0.1283	14.51
-0.24807	11.3333	-0.12608	18.1767	-0.12608	16.98	-0.12608	16.51	-0.24807	10.7707	-0.12608	14.1767
-0.24584	9.35067	-0.12386	16.47	-0.12386	15.51	-0.12386	16.8634	-0.24584	10	-0.12386	16.8233
-0.24361	13.5973	-0.12165	15.3333	-0.12165	16.3534	-0.12165	14.6466	-0.24361	12	-0.12165	14.1567
-0.24138	11.684	-0.11943	13.7067	-0.11943	15.53	-0.11943	13	-0.24138	12.316	-0.11943	15.98
-0.23916	13.3333	-0.11721	15.1967	-0.11721	14.51	-0.11721	15.8433	-0.23916	13.2987	-0.11721	13.6867
-0.23693	12.7013	-0.11499	13.98	-0.11499	15.49	-0.11499	16.51	-0.23693	11.6493	-0.11499	12.7067
-0.2347	11.948	-0.11277	13.3133	-0.11277	15.3333	-0.11277	17.51	-0.2347	11.632	-0.11277	14.1767
-0.23247	12.264	-0.11055	15.1567	-0.11055	14.1767	-0.11055	15.49	-0.23247	11.684	-0.11055	14.6466
-0.23024	12.0693	-0.10834	16.98	-0.10834	13.8433	-0.10834	13.6667	-0.23024	11.3853	-0.10834	14.8033
-0.22801	10.9827	-0.10612	16	-0.10612	14.49	-0.10612	14	-0.22801	9.71867	-0.10612	14.8233
-0.22578	12.264	-0.1039	15.6867	-0.1039	14.8233	-0.1039	15.3133	-0.22578	9.684	-0.1039	14.8233
-0.22356	13.6147	-0.10168	17.02	-0.10168	14.6667	-0.10168	16.49	-0.22356	11.0173	-0.10168	15.3133
-0.22133	11.3333	-0.09946	16.9034	-0.09946	14.3534	-0.09946	15.6867	-0.22133	10.4027	-0.09946	16.7067
-0.2191	10.6667	-0.09724	16.6466	-0.09724	13.98	-0.09724	15.3333	-0.2191	10.052	-0.09724	13.98
-0.21687	11.9827	-0.09502	14.49	-0.09502	16.49	-0.09502	16.1567	-0.21687	12.316	-0.09502	13.6466
-0.21464	12.5973	-0.0928	14.8634	-0.0928	14.49	-0.0928	15.1967	-0.21464	13	-0.0928	15.1767
-0.21241	12.264	-0.09058	14.8033	-0.09058	14.45	-0.09058	16.47	-0.21241	11.368	-0.09058	16.1767
-0.21018	12.9827	-0.08837	13.6466	-0.08837	15.3333	-0.08837	15.8033	-0.21018	12.0867	-0.08837	17.3333
-0.20795	12.0693	-0.08615	15.3133	-0.08615	14.47	-0.08615	17.3534	-0.20795	14.3333	-0.08615	17.02
-0.20572	13.6667	-0.08393	18.6867	-0.08393	13.8634	-0.08393	14.53	-0.20572	12.3507	-0.08393	18.8433
-0.20349	12.632	-0.08171	16.53	-0.08171	14.3534	-0.08171	16	-0.20349	11.368	-0.08171	15.3734
-0.20126	12.6147	-0.07949	16	-0.07949	14.3133	-0.07949	13.98	-0.20126	13	-0.07949	14.8433
-0.19903	12.3333	-0.07727	15.6266	-0.07727	14.98	-0.07727	14.3734	-0.19903	11.7013	-0.07727	17
-0.1968	13.2813	-0.07505	16.4299	-0.07505	16.7067	-0.07505	18.51	-0.1968	11.6493	-0.07505	15.51
-0.19457	13.3333	-0.07283	14.3133	-0.07283	16.3333	-0.07283	16.6667	-0.19457	14.368	-0.07283	16.4299
-0.19234	12.7187	-0.07061	14.3534	-0.07061	16.6867	-0.07061	15.8634	-0.19234	14.6493	-0.07061	13.96
-0.19011	12.3853	-0.06839	15.1567	-0.06839	15.6867	-0.06839	16	-0.19011	11.684	-0.06839	14.4299
-0.18788	11.2987	-0.06617	14.6667	-0.06617	15	-0.06617	15.1166	-0.18788	11.0173	-0.06617	16.3133
-0.18565	11.316	-0.06395	13.47	-0.06395	15.02	-0.06395	15.1366	-0.18565	11.368	-0.06395	17.3534
-0.18342	12.5973	-0.06174	15.1767	-0.06174	15.1767	-0.06174	13.8233	-0.18342	13	-0.06174	16.3534
-0.18119	12.6493	-0.05952	16.1767	-0.05952	14.49	-0.05952	15	-0.18119	12.6493	-0.05952	14.02
-0.17896	11.316	-0.0573	16.04	-0.0573	16	-0.0573	14.8033	-0.17896	10.2813	-0.0573	15.6867
-0.17673	12.2293	-0.05508	15.53	-0.05508	15.6667	-0.05508	14.2933	-0.17673	12.3333	-0.05508	16.6266
-0.1745	12.6147	-0.05286	16.8433	-0.05286	13.8033	-0.05286	14.8233	-0.1745	11.684	-0.05286	15.1366
-0.17227	13.316	-0.05064	17.1567	-0.05064	13.51	-0.05064	16.3333	-0.17227	12.0173	-0.05064	14.02
-0.17003	13.6493	-0.04842	15.8433	-0.04842	15.1967	-0.04842	14.1567	-0.17003	12.632	-0.04842	14.51
-0.1678	12.6493	-0.0462	15.8634	-0.0462	13.1567	-0.0462	13.98	-0.1678	11.9827	-0.0462	16.3934
-0.16557	11.2987	-0.04398	15.3934	-0.04398	13.3333	-0.04398	14.6266	-0.16557	12.0173	-0.04398	16.49
-0.16334	10.948	-0.04176	14.6867	-0.04176	13.6667	-0.04176	16.51	-0.16334	12.2987	-0.04176	16
-0.16111	11.2467	-0.03954	16.51	-0.03954	16	-0.03954	16.49	-0.16111	10.6667	-0.03954	15.6667
-0.15888	11.5973	-0.03732	15.8033	-0.03732	15.53	-0.03732	16.53	-0.15888	10.2987	-0.03732	14.6667
-0.15665	12.3333	-0.0351	14.6266	-0.0351	14.2167	-0.0351	16.51	-0.15665	11.2813	-0.0351	13.8233
-0.15442	12.6667	-0.03288	13.51	-0.03288	15.1767	-0.03288	17.2933	-0.15442	12.316	-0.03288	15.51
-0.15218	12.0347	-0.03066	14.6667	-0.03066	13.8433	-0.03066	15.51	-0.15218	12.684	-0.03066	16.7067
-0.14995	12.3507	-0.02844	13.9034	-0.02844	15.3333	-0.02844	16.53	-0.14995	12.42	-0.02844	16.6667
-0.14772	12	-0.02622	13.2367	-0.02622	14.8634	-0.02622	16.7267	-0.14772	9.368	-0.02622	15.1767
-0.14549	11.052	-0.024	12.7267	-0.024	12.3534	-0.024	17.02	-0.14549	10.6667	-0.024	11.8233
-0.14326	10.42	-0.02179	12.3534	-0.02179	12.2167	-0.02179	15.8033	-0.14326	13.3507	-0.02179	13.3333
-0.14103	13.632	-0.01957	12.6667	-0.01957	17.3734	-0.01957	16.8634	-0.14103	11	-0.01957	14.1967
-0.13879	10.736	-0.01735	14.1567	-0.01735	13.1767	-0.01735	11.8433	-0.13879	11.0867	-0.01735	13.02
-0.13656	11.5627	-0.01513	13.53	-0.01513	14.98	-0.01513	15.49	-0.13656	12.42	-0.01513	17.2167
-0.13433	13.8613	-0.01291	16.3534	-0.01291	13.1567	-0.01291	13.1967	-0.13433	13.5973	-0.01291	13
-0.1321	12.7187	-0.01069	16.6867	-0.01069	15.1967	-0.01069	16.49	-0.1321	10.052	-0.01069	16.51
-0.12987	12.7013	-0.00847	16.47	-0.00847	13.51	-0.00847	16.3333	-0.12987	9.35067	-0.00847	17.6466
-0.12763	14.0347	-0.00625	17.3333	-0.00625	11.51	-0.00625	14.6667	-0.12763	12	-0.00625	17.3333
-0.1254	11.948	-0.00403	17.1967	-0.00403	14.6667	-0.00403	17.2933	-0.1254	13.368	-0.00403	18.2933
-0.12317	13.264	-0.00181	17.6867	-0.00181	16.3333	-0.00181	16.1767	-0.12317	11.3507	-0.00181	16.6466
-0.12094	13.316	0.000410312	15.8634	0.000410312	16.1567	0.000410312	15.1967	-0.12094	12.6493	0.000410312	14.8233
-0.1187	12.0347	0.00263	14.3333	0.00263	16.3534	0.00263	14.8634	-0.1187	12.9827	0.00263	14.3333
-0.11647	12.6667	0.00485	14.3133	0.00485	15.7067	0.00485	16.51	-0.11647	12.9827	0.00485	15.8433
-0.11424	13.684	0.00707	14.8433	0.00707	15.6867	0.00707	17.51	-0.11424	11.632	0.00707	16.8634
-0.11201	14.632	0.00929	13.53	0.00929	16.1567	0.00929	16.3133	-0.11201	11.6147	0.00929	17.1767
-0.10977	13.9827	0.01151	13.1366	0.01151	17.3333	0.01151	17.6867	-0.10977	12.316	0.01151	17.3333
-0.10754	12.0173	0.01373	15.98	0.01373	15.8033	0.01373	14.53	-0.10754	12	0.01373	17.7067
-0.10531	11	0.01595	14.6867	0.01595	15.7833	0.01595	13	-0.10531	11.9653	0.01595	16.8634
-0.10308	12.316	0.01817	18	0.01817	16.1967	0.01817	13.47	-0.10308	12.948	0.01817	17
-0.10084	12.6667	0.02039	16.3534	0.02039	15.02	0.02039	14.49	-0.10084	12.9827	0.02039	14.8033
-0.09861	11.052	0.0226	15.3534	0.0226	14.1767	0.0226	15.8233	-0.09861	10.6667	0.0226	16.98
-0.09638	11.7187	0.02482	14.1767	0.02482	15.8233	0.02482	15.7833	-0.09638	12	0.02482	16.53
-0.09414	11.736	0.02704	14.8634	0.02704	15.1567	0.02704	14.2933	-0.09414	11.6667	0.02704	16.51
-0.09191	12.316	0.02926	16.8233	0.02926	14.51	0.02926	15.47	-0.09191	12.0173	0.02926	14.8433
-0.08968	12.5973	0.03148	13.6867	0.03148	15.02	0.03148	16.6667	-0.08968	14.896	0.03148	15.51
-0.08745	11.948	0.0337	14.51	0.0337	12.7267	0.0337	15.7267	-0.08745	10.7187	0.0337	17.3133
-0.08521	12.684	0.03592	17.3133	0.03592	14.3534	0.03592	14.3734	-0.08521	12.6493	0.03592	15.53
-0.08298	10.736	0.03814	15.8233	0.03814	15.49	0.03814	15.51	-0.08298	12	0.03814	15.98
-0.08075	13.2987	0.04036	14.8433	0.04036	13.6867	0.04036	16.02	-0.08075	12.9827	0.04036	14.3133
-0.07851	11.0693	0.04258	16.02	0.04258	14.6466	0.04258	16.6466	-0.07851	12.6667	0.04258	15.3133
-0.07628	12.2813	0.0448	16.53	0.0448	13.98	0.0448	19.96	-0.07628	13.316	0.0448	16.49
-0.07405	11.9653	0.04702	17.8634	0.04702	17.3734	0.04702	17.8433	-0.07405	12.632	0.04702	13.6466
-0.07181	12.6667	0.04924	17.6667	0.04924	14.0966	0.04924	16.6466	-0.07181	13.264	0.04924	15.8233
-0.06958	11.7533	0.05145	15	0.05145	15.8033	0.05145	15.98	-0.06958	14.264	0.05145	15.1967
-0.06735	11.4373	0.05367	14	0.05367	15.1767	0.05367	13.8233	-0.06735	12.5973	0.05367	15
-0.06511	12.684	0.05589	16.51	0.05589	15.02	0.05589	16.8033	-0.06511	11.368	0.05589	15.6466
-0.06288	12.9653	0.05811	17.3534	0.05811	16.6667	0.05811	16.8233	-0.06288	12.3507	0.05811	16.98
-0.06065	11.6147	0.06033	18.49	0.06033	13.6867	0.06033	16.6667	-0.06065	11.6667	0.06033	19.47
-0.05841	11.3333	0.06255	18.1567	0.06255	15.6667	0.06255	17.51	-0.05841	11.632	0.06255	17.1567
-0.05618	10.4027	0.06477	15.8433	0.06477	14	0.06477	16.3534	-0.05618	12.948	0.06477	16.1767
-0.05395	10.7187	0.06699	14.1767	0.06699	15.8433	0.06699	14.6667	-0.05395	12.316	0.06699	17.1567
-0.05171	11.368	0.06921	14.49	0.06921	16.3534	0.06921	17.51	-0.05171	11.7013	0.06921	18.3333
-0.04948	11.9827	0.07142	14	0.07142	14.3333	0.07142	18	-0.04948	12.684	0.07142	16.02
-0.04725	11.316	0.07364	14.1967	0.07364	15.47	0.07364	14.49	-0.04725	12	0.07364	13.3333
-0.04501	12.0173	0.07586	16.8433	0.07586	16.98	0.07586	13.1567	-0.04501	11.052	0.07586	16.53
-0.04278	12.0173	0.07808	15.8033	0.07808	15.3534	0.07808	14.6466	-0.04278	10.4027	0.07808	16.8634
-0.04055	11.6667	0.0803	16.2167	0.0803	14.6867	0.0803	15.98	-0.04055	9.736	0.0803	13.49
-0.03831	11.6667	0.08252	14	0.08252	13.3333	0.08252	13.98	-0.03831	12	0.08252	15.8233
-0.03608	11.6147	0.08474	14.2733	0.08474	14.8433	0.08474	16.1967	-0.03608	12.9133	0.08474	20.51
-0.03385	11.9307	0.08696	15.1567	0.08696	17.8233	0.08696	15.1967	-0.03385	12.632	0.08696	16.47
-0.03161	12.0173	0.08917	17.55	0.08917	16.8233	0.08917	16	-0.03161	12.6493	0.08917	16.53
-0.02938	11.316	0.09139	15.8634	0.09139	17	0.09139	15.1767	-0.02938	11.7187	0.09139	17.98
-0.02715	12.0693	0.09361	16.02	0.09361	16.8634	0.09361	16.8634	-0.02715	12.3333	0.09361	17.8433
-0.02491	15.7013	0.09583	17.1767	0.09583	17.6266	0.09583	17.51	-0.02491	13.3507	0.09583	16.3734
-0.02268	11.3853	0.09805	18.3133	0.09805	15.6667	0.09805	16.8233	-0.02268	14.7013	0.09805	16.8433
-0.02045	11.368	0.10027	17.49	0.10027	17.45	0.10027	18.3133	-0.02045	12.684	0.10027	18.1767
-0.01821	10.684	0.10248	17.1366	0.10248	16.8233	0.10248	16.6667	-0.01821	11.0173	0.10248	16.1967
-0.01598	11.9307	0.1047	15.98	0.1047	16.1567	0.1047	16.2733	-0.01598	10.9653	0.1047	15.51
-0.01374	10.3853	0.10692	17.1166	0.10692	17.1366	0.10692	15.2933	-0.01374	11.3507	0.10692	17.6867
-0.01151	12.0173	0.10914	17.49	0.10914	14.8634	0.10914	18.51	-0.01151	11.0173	0.10914	14.8033
-0.00928	13.2293	0.11135	18.98	0.11135	16.2933	0.11135	16.3333	-0.00928	11.6493	0.11135	15.47
-0.00704	12.6667	0.11357	17.8433	0.11357	18	0.11357	16.02	-0.00704	12.9133	0.11357	16.04
-0.00481	12.0347	0.11579	19.3333	0.11579	17.51	0.11579	16.8433	-0.00481	12.632	0.11579	14.1767
-0.00258	14.2987	0.11801	18.1767	0.11801	18.6667	0.11801	16.02	-0.00258	12	0.11801	16.3133
-0.000343386	13.7013	0.12023	17	0.12023	15.7833	0.12023	16.1567	-0.000343386	12.9827	0.12023	17.8433
0.00189	14	0.12244	18.2933	0.12244	14.3333	0.12244	20.6466	0.00189	12.9653	0.12244	19.1767
0.00412	13.632	0.12466	17.98	0.12466	17.1767	0.12466	19	0.00412	12.2987	0.12466	20.1767
0.00636	12.684	0.12688	19.1567	0.12688	15.51	0.12688	15.8433	0.00636	11.632	0.12688	17.8433
0.00859	12.3507	0.1291	19.6667	0.1291	16.3133	0.1291	15.6667	0.00859	12	0.1291	17.51
0.01082	12.9827	0.13131	20.51	0.13131	17.1567	0.13131	16.8433	0.01082	12.3507	0.13131	17.6867
0.01306	12.9827	0.13353	20.3534	0.13353	16.53	0.13353	17.04	0.01306	12.368	0.13353	18.8233
0.01529	11.6667	0.13575	18.98	0.13575	16.3734	0.13575	17.53	0.01529	11.7187	0.13575	19.96
0.01752	11.684	0.13796	17.1366	0.13796	15.6667	0.13796	21.1567	0.01752	12.4027	0.13796	20.1767
0.01976	12.684	0.14018	18.1767	0.14018	17.53	0.14018	23.1967	0.01976	12.736	0.14018	17.98
0.02199	13.6667	0.1424	18.8033	0.1424	18.02	0.1424	18.8433	0.02199	11.0347	0.1424	19.6667
0.02422	11.6667	0.14461	17.8233	0.14461	17.51	0.14461	16.98	0.02422	11.6667	0.14461	22.49
0.02646	12.0347	0.14683	18.02	0.14683	14.8433	0.14683	22.1967	0.02646	10.6667	0.14683	19.6266
0.02869	12.316	0.14905	21.51	0.14905	18.1166	0.14905	16.8634	0.02869	11.6667	0.14905	23.2933
0.03092	11.3333	0.15126	22.3934	0.15126	17.1366	0.15126	18.49	0.03092	12	0.15126	22.8233
0.03316	12.3507	0.15348	18.2167	0.15348	19.98	0.15348	20.3534	0.03316	12.684	0.15348	21
0.03539	13.368	0.1557	22.02	0.1557	20.1967	0.1557	21.3133	0.03539	11.736	0.1557	21.49
0.03762	11.684	0.15791	23.49	0.15791	20.51	0.15791	26.96	0.03762	12.7013	0.15791	26.8834
0.03986	13.368	0.16013	24.3333	0.16013	22.3534	0.16013	27.49	0.03986	12.7187	0.16013	29.1567
0.04209	13.3507	0.16235	26.3333	0.16235	27.55	0.16235	32.1567	0.04209	12.3507	0.16235	33.3534
0.04432	12.684	0.16456	33.1366	0.16456	32.55	0.16456	39.8634	0.04432	12.948	0.16456	101.92
0.04656	12.9827	0.16678	44.6667	0.16678	42.2167	0.16678	56.3534	0.04656	13.316	0.16678	60.8233
0.04879	11.9827	0.16899	70.1767	0.16899	63.9034	0.16899	93.1767	0.04879	11.9133	0.16899	93.1767
0.05102	13.6147	0.17121	178.15	0.17121	168.856	0.17121	241.929	0.05102	12.6493	0.17121	244.596
0.05326	14.3333	0.17343	597.756	0.17343	580.363	0.17343	800.656	0.05326	12.0347	0.17343	856.953
0.05549	13.2813	0.17564	829.49	0.17564	802.967	0.17564	1100.5	0.05549	11.6667	0.17564	1171.18
0.05772	13.948	0.17786	814.4	0.17786	784.5	0.17786	1100.11	0.05772	11.7013	0.17786	1190.61
0.05996	12.9827	0.18007	771.224	0.18007	746.007	0.18007	1006.42	0.05996	14.5627	0.18007	1107.02
0.06219	13.9827	0.18229	726.947	0.18229	701.564	0.18229	954.244	0.06219	11.4373	0.18229	1057.58
0.06442	14.6147	0.1845	678.53	0.1845	656.797	0.1845	900.67	0.06442	14.3507	0.1845	1009.35
0.06665	13	0.18672	632.2	0.18672	614.071	0.18672	841.473	0.06665	12.9653	0.18672	960.32
0.06889	12.052	0.18893	596.71	0.18893	582.954	0.18893	790.63	0.06889	10.9827	0.18893	917.524
0.07112	13.3507	0.19115	567.747	0.19115	547.027	0.19115	743.51	0.07112	12.316	0.19115	868.074
0.07335	14.6493	0.19336	548.057	0.19336	514.567	0.19336	709.687	0.07335	13.632	0.19336	822.874
0.07558	13.3333	0.19558	513.94	0.19558	503.61	0.19558	687.57	0.07558	13.6147	0.19558	797.774
0.07782	13	0.19779	486.2	0.19779	476.843	0.19779	644.903	0.07782	13.0173	0.19779	771.967
0.08005	14.6147	0.20001	461.947	0.20001	446.353	0.20001	606.803	0.08005	13.9653	0.20001	726.007
0.08228	14.6667	0.20222	436.16	0.20222	420.44	0.20222	579.313	0.08228	13.3333	0.20222	693.51
0.08451	14.632	0.20444	403.863	0.20444	393.457	0.20444	565.507	0.08451	15	0.20444	653.82
0.08675	12.3507	0.20665	389.76	0.20665	379.28	0.20665	516.65	0.08675	14.632	0.20665	620.703
0.08898	11.9653	0.20887	367.373	0.20887	351.554	0.20887	485.847	0.08898	12.2987	0.20887	589.253
0.09121	14.264	0.21108	337.947	0.21108	335.453	0.21108	455.707	0.09121	12.9827	0.21108	566.47
0.09344	15.948	0.21329	325.197	0.21329	312.26	0.21329	439.743	0.09344	10.052	0.21329	532.1
0.09568	15.948	0.21551	310.293	0.21551	307.51	0.21551	424.12	0.09568	12.6667	0.21551	519.534
0.09791	15.684	0.21772	295.567	0.21772	292.69	0.21772	412.843	0.09791	11.2293	0.21772	504.61
0.10014	16.6667	0.21994	281.607	0.21994	285.803	0.21994	379.59	0.10014	13.316	0.21994	472.863
0.10237	14.3507	0.22215	271.667	0.22215	266.956	0.22215	362.567	0.10237	13.2813	0.22215	451.12
0.10461	14.3507	0.22436	273.527	0.22436	252.627	0.22436	342.173	0.10461	13.368	0.22436	437.06
0.10684	16.3333	0.22658	259.47	0.22658	235.627	0.22658	327.45	0.10684	13.052	0.22658	416.607
0.10907	16.2467	0.22879	244.743	0.22879	223.43	0.22879	327.077	0.10907	14.0693	0.22879	385.35
0.1113	15.632	0.231	234.47	0.231	212.783	0.231	314.507	0.1113	14.9653	0.231	377.113
0.11353	16.316	0.23322	225.373	0.23322	199.333	0.23322	294.333	0.11353	13.6493	0.23322	370.547
0.11576	16.6667	0.23543	210.47	0.23543	191.297	0.23543	274.293	0.11576	13.9827	0.23543	362.623
0.118	15.3853	0.23764	202.63	0.23764	186.473	0.23764	270.53	0.118	16.6493	0.23764	346.9
0.12023	16.684	0.23985	194.357	0.23985	175.883	0.23985	259.61	0.12023	16.632	0.23985	328.353
0.12246	18.0173	0.24207	184.473	0.24207	168.197	0.24207	253.117	0.12246	16.316	0.24207	323.06
0.12469	18.3333	0.24428	178.393	0.24428	166.197	0.24428	248.663	0.12469	15.9653	0.24428	318.453
0.12692	20	0.24649	175.04	0.24649	164.687	0.24649	239.39	0.12692	14.9827	0.24649	311.1
0.12915	21.0173	0.2487	168.217	0.2487	165.257	0.2487	232.293	0.12915	15.368	0.2487	302.747
0.13138	22.0173	0.25091	160.707	0.25091	157.1	0.25091	221.667	0.13138	16.684	0.25091	289.903
0.13362	26.684	0.25313	155.59	0.25313	150.473	0.25313	202.863	0.13362	18.264	0.25313	277.233
0.13585	32	0.25534	144.117	0.25534	149.333	0.25534	208.313	0.13585	20.3333	0.25534	260.233
0.13808	40.4373	0.25755	150.963	0.25755	140.097	0.25755	197.703	0.13808	23.316	0.25755	259.197
0.14031	46.472	0.25976	153.157	0.25976	136.333	0.25976	183.956	0.14031	28.368	0.25976	253.373
0.14254	68.476	0.26197	144.177	0.26197	131.49	0.26197	184.39	0.14254	36.4373	0.26197	249.313
0.14477	104.719	0.26418	137.353	0.26418	124.823	0.26418	181.943	0.14477	48.6493	0.26418	242.12
0.147	154.896	0.2664	133.313	0.2664	132.863	0.2664	181.983	0.147	73.0867	0.2664	237.3
0.14923	273.792	0.26861	127.237	0.26861	128.92	0.26861	180.493	0.14923	120.645	0.26861	225.867
0.15146	885.579	0.27082	128.94	0.27082	124.02	0.27082	172.667	0.15146	357.009	0.27082	229.55
0.15369	2706.93	0.27303	130.037	0.27303	117.767	0.27303	166.783	0.15369	1214.48	0.27303	233.33
0.15592	3291.89	0.27524	123.803	0.27524	118.16	0.27524	161.823	0.15592	1507.45	0.27524	227.31
0.15815	3290.35	0.27745	124.177	0.27745	122.63	0.27745	156.98	0.15815	1527.11	0.27745	215.763
0.16038	3200.57	0.27966	122.98	0.27966	115.277	0.27966	159.333	0.16038	1471.14	0.27966	216.257
0.16261	3041.75	0.28187	121.373	0.28187	108.943	0.28187	153.94	0.16261	1351.62	0.28187	209.69
0.16484	2890.87	0.28408	116.47	0.28408	107.177	0.28408	148.687	0.16484	1279.63	0.28408	204.04
0.16707	2735.61	0.28629	110.333	0.28629	104.647	0.28629	150.627	0.16707	1206.74	0.28629	202.137
0.1693	2578.77	0.2885	111.08	0.2885	100.92	0.2885	150.803	0.1693	1131.93	0.2885	197.98
0.17153	2433.73	0.29071	107.373	0.29071	100.47	0.29071	146.88	0.17153	1079.86	0.29071	196.98
0.17376	2294.68	0.29292	100.92	0.29292	104.707	0.29292	141.233	0.17376	1019.98	0.29292	193.02
0.17599	2171.8	0.29513	102.137	0.29513	105.353	0.29513	137.373	0.17599	958.719	0.29513	185.237
0.17822	2058.35	0.29734	103.963	0.29734	99.1567	0.29734	136.157	0.17822	901.069	0.29734	183
0.18045	1927.71	0.29955	102.687	0.29955	96.8068	0.29955	138.077	0.18045	833.031	0.29955	182.433
0.18268	1815.25	0.30176	100.723	0.30176	96.1201	0.30176	131.057	0.18268	792.736	0.30176	184.18
0.18491	1709.9	0.30396	96.5866	0.30396	94.5701	0.30396	129.49	0.18491	771.303	0.30396	178.607
0.18714	1610.87	0.30617	99.0966	0.30617	94.4535	0.30617	135.727	0.18714	727.796	0.30617	182.723
0.18937	1505.42	0.30838	98.9034	0.30838	94.1967	0.30838	120.117	0.18937	666.125	0.30838	175.293
0.1916	1467.31	0.31059	103.177	0.31059	94.6867	0.31059	130.647	0.1916	621.069	0.31059	170.96
0.19383	1390.67	0.3128	100.257	0.3128	97.7232	0.3128	128.627	0.19383	593.389	0.3128	174.41
0.19606	1289.37	0.31501	100.237	0.31501	98.5666	0.31501	127.02	0.19606	578.559	0.31501	174.47
0.19828	1227	0.31721	98	0.31721	98.1366	0.31721	126.117	0.19828	539.199	0.31721	170.02
0.20051	1179.61	0.31942	95.45	0.31942	96.1166	0.31942	121.41	0.20051	523.212	0.31942	168.57
0.20274	1088.38	0.32163	98.0566	0.32163	91.6466	0.32163	122.097	0.20274	494.073	0.32163	171.18
0.20497	1048.75	0.32384	98.7633	0.32384	90.6867	0.32384	130.45	0.20497	468.247	0.32384	167.787
0.2072	995.748	0.32604	99.02	0.32604	89.2733	0.32604	126.667	0.2072	457.844	0.32604	162.177
0.20943	943.445	0.32825	100.98	0.32825	97.96	0.32825	128.393	0.20943	427.961	0.32825	156.647
0.21165	901.904	0.33046	98.1732	0.33046	92.55	0.33046	123.843	0.21165	403.957	0.33046	162.333
0.21388	857.415	0.33266	98.04	0.33266	87.47	0.33266	126.707	0.21388	389.957	0.33266	147.45
0.21611	819.328	0.33487	95.5901	0.33487	94.5265	0.33487	127.43	0.21611	372.857	0.33487	149.667
0.21834	789.345	0.33708	94.51	0.33708	94.4299	0.33708	128.88	0.21834	353.684	0.33708	155.293
0.22057	760.047	0.33928	92.5866	0.33928	87.8834	0.33928	128.96	0.22057	337.121	0.33928	158.783
0.22279	722.259	0.34149	91.6066	0.34149	89.6466	0.34149	127.94	0.22279	327.983	0.34149	155.49
0.22502	683.96	0.34369	93.1567	0.34369	94.7833	0.34369	129.723	0.22502	320.844	0.34369	151.687
0.22725	650.168	0.3459	97.3333	0.3459	91.2167	0.3459	133.863	0.22725	311.264	0.3459	149.2
0.22948	611.709	0.34811	101.02	0.34811	86.45	0.34811	132.273	0.22948	303.069	0.34811	142.983
0.2317	586.904	0.35031	102.117	0.35031	91.1932	0.35031	127.547	0.2317	285.983	0.35031	148.823
0.23393	556.497	0.35252	104.9	0.35252	89.96	0.35252	129.133	0.23393	280.056	0.35252	147.667
0.23616	534.792	0.35472	93.02	0.35472	96.6101	0.35472	128.683	0.23616	269.229	0.35472	152.63
0.23838	532.549	0.35693	94.3333	0.35693	99.1366	0.35693	127.117	0.23838	260.437	0.35693	154.607
0.24061	511.917	0.35913	96.7267	0.35913	97.1967	0.35913	126.883	0.24061	249.489	0.35913	148.33
0.24284	484.112	0.36134	92.55	0.36134	98.1767	0.36134	128.98	0.24284	242.771	0.36134	149.627
0.24506	465.441	0.36354	99.0365	0.36354	92.6667	0.36354	139.37	0.24506	225.333	0.36354	147.647
0.24729	452.133	0.36574	93.2933	0.36574	93.45	0.36574	137.333	0.24729	235.299	0.36574	136.727
0.24951	422.077	0.36795	89.7467	0.36795	90.51	0.36795	136.003	0.24951	223.017	0.36795	139.51
0.25174	401.251	0.37015	94.7668	0.37015	93.3734	0.37015	131.843	0.25174	214.511	0.37015	141.353
0.25397	397.515	0.37236	97.6867	0.37236	91.8433	0.37236	139.98	0.25397	206.507	0.37236	137.9
0.25619	385.147	0.37456	101.53	0.37456	102.57	0.37456	138.96	0.25619	202.719	0.37456	138.193
0.25842	358.32	0.37676	106.727	0.37676	101.02	0.37676	141.687	0.25842	198.913	0.37676	145.627
0.26064	344.969	0.37897	99.2367	0.37897	96.3534	0.37897	144.51	0.26064	195.545	0.37897	151.353
0.26287	340.233	0.38117	98.2568	0.38117	98.4134	0.38117	146.433	0.26287	192.056	0.38117	150.55
0.26509	325.619	0.38337	96.98	0.38337	103.57	0.38337	154.514	0.26509	184.809	0.38337	144.53
0.26732	314.497	0.38557	98.1166	0.38557	103.647	0.38557	153.024	0.26732	179.455	0.38557	143.763
0.26954	308.337	0.38778	99.0801	0.38778	104.077	0.38778	147.767	0.26954	175.892	0.38778	145.587
0.27177	310.935	0.38998	102.333	0.38998	105.743	0.38998	153.253	0.27177	171.437	0.38998	148.313
0.27399	295.428	0.39218	107.49	0.39218	100.547	0.39218	156.647	0.27399	169.805	0.39218	147.277
0.27622	289.247	0.39438	107.53	0.39438	105.33	0.39438	152.057	0.27622	167.593	0.39438	152.353
0.27844	277.74	0.39658	108.55	0.39658	102.313	0.39658	153.783	0.27844	171.069	0.39658	138.86
0.28067	270.428	0.39879	109.413	0.39879	112.94	0.39879	153.823	0.28067	164.385	0.39879	137.45
0.28289	271.779	0.40099	114.077	0.40099	117.057	0.40099	152.41	0.28289	167.524	0.40099	143.037
0.28511	256.528	0.40319	115.823	0.40319	120.02	0.40319	164.077	0.28511	159.385	0.40319	141.667
0.28734	248.281	0.40539	119.08	0.40539	116.687	0.40539	169.86	0.28734	154.753	0.40539	138.767
0.28956	244.844	0.40759	119.493	0.40759	119.53	0.40759	176.057	0.28956	159.316	0.40759	138
0.29179	249.143	0.40979	118.687	0.40979	116.45	0.40979	178.647	0.29179	147.805	0.40979	142.94
0.29401	247.212	0.41199	121.627	0.41199	121.017	0.41199	174.627	0.29401	144.121	0.41199	141.647
0.29623	237.684	0.41419	126.333	0.41419	128.567	0.41419	182.51	0.29623	143.281	0.41419	135.94
0.29845	228.052	0.41639	131.863	0.41639	136.45	0.41639	183.803	0.29845	138.913	0.41639	132
0.30068	224.052	0.41859	130.04	0.41859	138.373	0.41859	190	0.30068	142.701	0.41859	141.117
0.3029	225.719	0.42079	139.393	0.42079	147.317	0.42079	198.707	0.3029	146.173	0.42079	144.627
0.30512	224.632	0.42299	149.55	0.42299	151.06	0.42299	198.823	0.30512	140.455	0.42299	142.803
0.30735	222.069	0.42519	153.707	0.42519	152.943	0.42519	210.51	0.30735	139.913	0.42519	141.293
0.30957	227.965	0.42739	145.373	0.42739	154.53	0.42739	216.43	0.30957	139.879	0.42739	142.333
0.31179	219.139	0.42958	149.257	0.42958	160.02	0.42958	219.39	0.31179	146.667	0.42958	143.55
0.31401	209.472	0.43178	164.433	0.43178	167.413	0.43178	222.49	0.31401	149.563	0.43178	145.647
0.31623	213.628	0.43398	168.297	0.43398	172.943	0.43398	227.273	0.31623	148.121	0.43398	146.51
0.31846	208.857	0.43618	173.903	0.43618	180.77	0.43618	230.55	0.31846	149.212	0.43618	144.807
0.32068	210.299	0.43838	176.53	0.43838	175.14	0.43838	234.59	0.32068	134.281	0.43838	146.514
0.3229	215.861	0.44057	187.257	0.44057	178.353	0.44057	250.55	0.3229	142.316	0.44057	155.003
0.32512	219.459	0.44277	187.137	0.44277	183.763	0.44277	249.06	0.32512	142.247	0.44277	145.903
0.32734	204.104	0.44497	195.293	0.44497	188.57	0.44497	253.313	0.32734	142.247	0.44497	145.903
0.32956	202	0.44717	203.55	0.44717	198.12	0.44717	257.96	0.32956	144.281	0.44717	144.277
0.33178	198.264	0.44936	206.57	0.44936	203.863	0.44936	261.197	0.33178	148.948	0.44936	140.767
0.334	194.563	0.45156	216.353	0.45156	206.217	0.45156	269.277	0.334	146.069	0.45156	141.807
0.33622	198.896	0.45376	229.317	0.45376	208.06	0.45376	281.18	0.33622	143.052	0.45376	146.12
0.33844	203.597	0.45595	233.65	0.45595	206.98	0.45595	281.707	0.33844	142.615	0.45595	142.707
0.34066	203.264	0.45815	246.024	0.45815	218.75	0.45815	280.237	0.34066	141.281	0.45815	141.353
0.34288	196.948	0.46034	245.53	0.46034	222.064	0.46034	278.466	0.34288	144.649	0.46034	143.097
0.3451	192.909	0.46254	246.097	0.46254	222.73	0.46254	294.77	0.3451	145.753	0.46254	143.683
0.34732	189.809	0.46473	248.35	0.46473	225.104	0.46473	294.3	0.34732	142.368	0.46473	148.41
0.34954	192.407	0.46693	254.783	0.46693	230.943	0.46693	291.96	0.34954	142.861	0.46693	149.43
0.35176	188.143	0.46912	267.197	0.46912	233.57	0.46912	294.587	0.35176	136.437	0.46912	150.727
0.35398	181.684	0.47132	278.67	0.47132	237.57	0.47132	299.08	0.35398	138.823	0.47132	149.747
0.3562	185.507	0.47351	285.337	0.47351	244.233	0.47351	313.057	0.3562	144.316	0.47351	150.237
0.35842	192.597	0.47571	298.96	0.47571	244.647	0.47571	318.097	0.35842	151.805	0.47571	149
0.36064	183.528	0.4779	297.37	0.4779	242.49	0.4779	307.647	0.36064	156.403	0.4779	145.353
0.36286	177.563	0.48009	292.133	0.48009	242.687	0.48009	303.45	0.36286	148.857	0.48009	155.06
0.36507	173.788	0.48229	297.823	0.48229	243.53	0.48229	301.473	0.36507	151.139	0.48229	150.763
0.36729	172.84	0.48448	300.703	0.48448	237.747	0.48448	308.803	0.36729	156.368	0.48448	149.507
0.36951	172.913	0.48667	299.61	0.48667	237.747	0.48667	312.923	0.36951	160.403	0.48667	154.273
0.37173	170.459	0.48887	295.867	0.48887	237.687	0.48887	309.827	0.37173	163.455	0.48887	155.667
0.37394	173.861	0.49106	294.297	0.49106	238.843	0.49106	313.353	0.37394	162.385	0.49106	156.843
0.37616	179.913	0.49325	290.393	0.49325	230.393	0.49325	308.393	0.37616	160.857	0.49325	158.767
0.37838	177.965	0.49544	283.257	0.49544	216.707	0.49544	295.2	0.37838	167.229	0.49544	159.983
0.3806	176.125	0.49763	282.08	0.49763	210.43	0.49763	287.96	0.3806	172.753	0.49763	155.313
0.38281	173.58	0.49983	286.06	0.49983	219.017	0.49983	290.823	0.38281	173.407	0.49983	158.197
0.38503	170.264	0.50202	276.983	0.50202	218.923	0.50202	286.08	0.38503	167.281	0.50202	159.413
0.38725	162.753	0.50421	277.923	0.50421	206.627	0.50421	284.667	0.38725	167.948	0.50421	161.823
0.38946	163.312	0.5064	268.433	0.5064	202.41	0.5064	276.333	0.38946	166.879	0.5064	162.51
0.39168	167.472	0.50859	261.55	0.50859	209.35	0.50859	272.237	0.39168	170	0.50859	167.117
0.39389	163.299	0.51078	257.257	0.51078	206.88	0.51078	267.554	0.39389	182.177	0.51078	171.51
0.39611	161.424	0.51297	254.923	0.51297	200.313	0.51297	264.887	0.39611	181.809	0.51297	171.393
0.39832	160.021	0.51516	250.57	0.51516	197.883	0.51516	262.237	0.39832	178.212	0.51516	177.393
0.40054	160.16	0.51735	242.707	0.51735	197.353	0.51735	260.293	0.40054	179.809	0.51735	184.297
0.40275	163.615	0.51954	239.903	0.51954	190.94	0.51954	262.647	0.40275	182.125	0.51954	183.08
0.40497	160.913	0.52173	234.06	0.52173	183.47	0.52173	258.393	0.40497	186.264	0.52173	195.06
0.40718	151.264	0.52392	223.16	0.52392	178.04	0.52392	245.237	0.40718	191.493	0.52392	191.293
0.4094	166	0.5261	221.413	0.5261	171.217	0.5261	240.04	0.4094	193.528	0.5261	186.117
0.41161	151.264	0.52829	223.55	0.52829	169.96	0.52829	229.707	0.41161	191.42	0.52829	196.627
0.41383	152.069	0.53048	212.177	0.53048	167.783	0.53048	234.313	0.41383	187.597	0.53048	199.94
0.41604	159.035	0.53267	206.353	0.53267	166.197	0.53267	223.47	0.41604	200.632	0.53267	212.273
0.41825	156.143	0.53486	204.177	0.53486	167.98	0.53486	225.353	0.41825	198.84	0.53486	226.607
0.42047	157.948	0.53704	206.333	0.53704	162.333	0.53704	217.534	0.42047	195.208	0.53704	232.273
0.42268	158.861	0.53923	198.98	0.53923	156.783	0.53923	207.827	0.42268	199.913	0.53923	235.92
0.42489	162.303	0.54142	196.843	0.54142	151.587	0.54142	203	0.42489	201.913	0.54142	240.253
0.42711	164.091	0.5436	187.353	0.5436	140.683	0.5436	191.84	0.42711	209.701	0.5436	248.803
0.42932	164.316	0.54579	187.117	0.54579	144.707	0.54579	194.667	0.42932	216.455	0.54579	258.293
0.43153	163.229	0.54798	184.53	0.54798	135.04	0.54798	195.723	0.43153	217.104	0.54798	257.883
0.43374	159.844	0.55016	178.137	0.55016	137.333	0.55016	191.33	0.43374	220.701	0.55016	268.687
0.43596	165.879	0.55235	166.92	0.55235	144.137	0.55235	183.43	0.43596	227.437	0.55235	279.197
0.43817	169.879	0.55453	158	0.55453	147.783	0.55453	181	0.43817	218.083	0.55453	287.707
0.44038	177.948	0.55672	162.313	0.55672	148.86	0.55672	174.003	0.44038	229.16	0.55672	294.88
0.44259	184.723	0.5589	158.333	0.5589	135.43	0.5589	168.277	0.44259	238.264	0.5589	289.936
0.4448	179.177	0.56109	138.077	0.56109	125.687	0.56109	159.98	0.4448	245.896	0.56109	296.346
0.44701	190	0.56327	149.197	0.56327	128.55	0.56327	164.37	0.44701	244.896	0.56327	290.117
0.44922	196.299	0.56545	138.53	0.56545	127.137	0.56545	164.723	0.44922	250.775	0.56545	296.57
0.45143	197.42	0.56764	136.92	0.56764	122.137	0.56764	154.843	0.45143	251.459	0.56764	290.867
0.45364	206.121	0.56982	134.51	0.56982	117.823	0.56982	149.197	0.45364	251.316	0.56982	283.397
0.45585	224.948	0.572	126.433	0.572	115.257	0.572	147.667	0.45585	260.264	0.572	275.983
0.45806	248.091	0.57419	120.1	0.57419	111.59	0.57419	145.273	0.45806	275.389	0.57419	274.257
0.46027	275.584	0.57637	120.257	0.57637	105.823	0.57637	141.997	0.46027	283.459	0.57637	275.65
0.46248	302.632	0.57855	122.507	0.57855	102.59	0.57855	145.113	0.46248	280.264	0.57855	276.59
0.46469	331.784	0.58073	117.683	0.58073	94.6466	0.58073	143.64	0.46469	280.753	0.58073	277.157
0.4669	395.121	0.58292	101	0.58292	97.96	0.58292	138.47	0.4669	279.485	0.58292	258.35
0.46911	448.32	0.5851	102.667	0.5851	93.6667	0.5851	129.06	0.46911	311.507	0.5851	256.663
0.47132	482.355	0.58728	105.627	0.58728	92.0601	0.58728	126.157	0.47132	302.649	0.58728	236.923
0.47353	509.688	0.58946	105.217	0.58946	84.0601	0.58946	120.59	0.47353	304.649	0.58946	224.96
0.47573	555.441	0.59164	106.313	0.59164	81.02	0.59164	114.08	0.47573	317.649	0.59164	216.527
0.47794	592.775	0.59382	100.02	0.59382	81.3333	0.59382	107.02	0.47794	328.212	0.59382	209.273
0.48015	604.649	0.596	95.49	0.596	79.53	0.596	102.667	0.48015	331.931	0.596	202.04
0.48236	598.541	0.59818	96.6667	0.59818	75.02	0.59818	104.53	0.48236	339.667	0.59818	188.293
0.48456	590.511	0.60036	91.6466	0.60036	73	0.60036	103.02	0.48456	347.316	0.60036	182.45
0.48677	584.917	0.60254	89.3133	0.60254	76.6867	0.60254	101.157	0.48677	343.087	0.60254	174.683
0.48898	571.567	0.60472	83.8433	0.60472	72.8999	0.60472	101.94	0.48898	356.927	0.60472	166.39
0.49118	526.792	0.6069	78.8233	0.6069	73.7833	0.6069	100.313	0.49118	366.239	0.6069	167.017
0.49339	499.004	0.60908	80.8233	0.60908	70.2933	0.60908	94.4134	0.49339	366.455	0.60908	154.98
0.49559	455.407	0.61125	83.51	0.61125	66.1567	0.61125	93.7267	0.49559	372.983	0.61125	150.53
0.4978	427.289	0.61343	81.4134	0.61343	63.3934	0.61343	92.3333	0.4978	399.757	0.61343	151.257
0.50001	380.216	0.61561	79.9034	0.61561	64	0.61561	89.8634	0.50001	405.896	0.61561	146.493
0.50221	340.844	0.61779	75.6301	0.61779	65.3333	0.61779	86.9635	0.50221	414.771	0.61779	142.707
0.50442	313.052	0.61996	76.7267	0.61996	64.55	0.61996	85.7467	0.50442	424.753	0.61996	137.097
0.50662	285.191	0.62214	72.8033	0.62214	61.0601	0.62214	90	0.50662	428.736	0.62214	132.743
0.50882	260.333	0.62432	69.5465	0.62432	56.8233	0.62432	88.3333	0.50882	431.645	0.62432	131.55
0.51103	242.753	0.62649	72.1166	0.62649	57.3534	0.62649	87.7432	0.51103	437.611	0.62649	131.373
0.51323	223.597	0.62867	66.8033	0.62867	60.8634	0.62867	87.1166	0.51323	458.775	0.62867	122.45
0.51544	209.736	0.63084	66.4464	0.63084	59.2367	0.63084	89.02	0.51544	474.848	0.63084	122.157
0.51764	203.861	0.63302	67.0601	0.63302	59.7267	0.63302	85.6667	0.51764	471.701	0.63302	122.49
0.51984	195.896	0.63519	66.8433	0.63519	58.7833	0.63519	83.0365	0.51984	479.879	0.63519	114.98
0.52205	194.931	0.63737	64.1366	0.63737	60.0601	0.63737	76.9199	0.52205	486.021	0.63737	115.1
0.52425	191.052	0.63954	62.51	0.63954	60.2167	0.63954	76.2568	0.52425	494.511	0.63954	110.827
0.52645	185.753	0.64172	62.8834	0.64172	55.7067	0.64172	75.0801	0.52645	503.948	0.64172	107.53
0.52865	181.719	0.64389	60.9034	0.64389	61.2367	0.64389	75.3333	0.52865	510.809	0.64389	109.51
0.53086	177.455	0.64606	63.6667	0.64606	62.1967	0.64606	75.98	0.53086	515.056	0.64606	111.413
0.53306	176.035	0.64824	64.8233	0.64824	58.1567	0.64824	67.49	0.53306	514.913	0.64824	105.353
0.53526	172.909	0.65041	64.5666	0.65041	57.8433	0.65041	70.1366	0.53526	520.385	0.65041	101.763
0.53746	174.805	0.65258	62.1767	0.65258	55.49	0.65258	72.04	0.53746	527.528	0.65258	103.237
0.53966	174.121	0.65475	62.98	0.65475	52.5866	0.65475	70.6867	0.53966	535.836	0.65475	109.313
0.54186	163.805	0.65693	59.7032	0.65693	55.1967	0.65693	69.47	0.54186	550.827	0.65693	104.253
0.54406	159.299	0.6591	62.1366	0.6591	56.02	0.6591	67.7432	0.54406	533.511	0.6591	104.413
0.54626	158.701	0.66127	58.2933	0.66127	54.8634	0.66127	66.45	0.54626	525.645	0.66127	103.313
0.54846	159.052	0.66344	56.6867	0.66344	55.0601	0.66344	64.8033	0.54846	525.788	0.66344	98.8634
0.55066	158.035	0.66561	54.53	0.66561	51.6867	0.66561	65	0.55066	522.316	0.66561	99.9234
0.55286	154.455	0.66778	57.1967	0.66778	49.02	0.66778	66.1567	0.55286	517.923	0.66778	99.5901
0.55506	153.212	0.66995	58.55	0.66995	51.04	0.66995	64.49	0.55506	511.593	0.66995	93.7067
0.55726	154.299	0.67212	61.0601	0.67212	51.6667	0.67212	64.3934	0.55726	499.048	0.67212	88.8634
0.55946	149.299	0.67429	57.49	0.67429	50.8634	0.67429	71.1366	0.55946	503.399	0.67429	92.4535
0.56165	142.771	0.67646	54.7067	0.67646	46.53	0.67646	66.6867	0.56165	492.139	0.67646	95.8233
0.56385	138.069	0.67863	57.6867	0.67863	49.51	0.67863	62.1401	0.56385	472.649	0.67863	98.6867
0.56605	134.437	0.6808	57.98	0.6808	53.02	0.6808	56.3168	0.56605	461.879	0.6808	98.7833
0.56825	133.069	0.68296	57.3734	0.68296	52.1567	0.68296	61.8834	0.56825	446.719	0.68296	91.8033
0.57045	131.437	0.68513	56.0601	0.68513	47.98	0.68513	65.2933	0.57045	432.031	0.68513	88.1567
0.57264	128.875	0.6873	55.53	0.6873	45.3734	0.6873	66.6667	0.57264	425.52	0.6873	90.3133
0.57484	127.701	0.68947	53.1166	0.68947	49.0601	0.68947	65.3333	0.57484	423.979	0.68947	90.04
0.57704	120.632	0.69163	47.4334	0.69163	53.3734	0.69163	61.8634	0.57704	403.472	0.69163	92.5701
0.57923	112.225	0.6938	53.6667	0.6938	44.3534	0.6938	59.6667	0.57923	398.441	0.6938	92.1567
0.58143	116.913	0.69596	50.5866	0.69596	45.0601	0.69596	61.47	0.58143	370.1	0.69596	94.4099
0.58362	106.632	0.69813	52.9034	0.69813	47.8033	0.69813	61.7067	0.58362	355.156	0.69813	94.6466
0.58582	104.667	0.7003	48.8834	0.7003	49.3133	0.7003	61.3333	0.58582	349.723	0.7003	96.04
0.58801	101.667	0.70246	52.0601	0.70246	47.0966	0.70246	62.3734	0.58801	331.775	0.70246	93.98
0.59021	95.7187	0.70463	54.8233	0.70463	44.6466	0.70463	60.1967	0.59021	309.437	0.70463	97.6266
0.5924	92.156	0.70679	51.6466	0.70679	43.51	0.70679	58	0.5924	297.576	0.70679	95.2733
0.5946	87.0347	0.70896	52.3333	0.70896	46.1567	0.70896	55.6667	0.5946	278.628	0.70896	91
0.59679	89.632	0.71112	57.8033	0.71112	50.2367	0.71112	60.7032	0.59679	258.927	0.71112	95.6867
0.59898	83.2467	0.71328	60.0365	0.71328	50.8033	0.71328	56.7032	0.59898	254.42	0.71328	95.2733
0.60118	80.3507	0.71545	54.45	0.71545	43.1567	0.71545	48.8233	0.60118	251.511	0.71545	98.9234
0.60337	80.6493	0.71761	53.55	0.71761	45.7633	0.71761	55.1767	0.60337	247.052	0.71761	100.843
0.60556	78.948	0.71977	53.8233	0.71977	43.6867	0.71977	53.51	0.60556	237.121	0.71977	99.2167
0.60775	78.0173	0.72193	51.3734	0.72193	44.3734	0.72193	53.3534	0.60775	223.299	0.72193	101.277
0.60995	77.4547	0.7241	51.0601	0.7241	46.6667	0.7241	57.1767	0.60995	207.948	0.7241	98.2167
0.61214	73.7707	0.72626	51.0601	0.72626	44.53	0.72626	57.8834	0.61214	193.576	0.72626	96.1767
0.61433	72.2813	0.72842	51.6867	0.72842	44.1366	0.72842	63.2933	0.61433	186.965	0.72842	101.587
0.61652	75.3333	0.73058	48.9234	0.73058	42.6066	0.73058	58.55	0.61652	179.212	0.73058	98.0766
0.61871	71.5587	0.73274	51.8634	0.73274	46.1767	0.73274	54.6101	0.61871	181.424	0.73274	93.5866
0.6209	74.84	0.7349	53.98	0.7349	43.6867	0.7349	58.6466	0.6209	171.58	0.7349	96.6432
0.62309	73.8227	0.73706	50.3133	0.73706	44.3133	0.73706	63.6867	0.62309	160.684	0.73706	92.49
0.62528	70.7187	0.73922	47.04	0.73922	47.45	0.73922	60.6266	0.62528	150.385	0.73922	97.6466
0.62747	66.9827	0.74138	47.8834	0.74138	47.8233	0.74138	60.8033	0.62747	146.948	0.74138	100.117
0.62966	64.3507	0.74354	49.0801	0.74354	47.49	0.74354	60.45	0.62966	145.827	0.74354	100.863
0.63185	66.104	0.7457	49.8834	0.7457	46.6466	0.7457	55.98	0.63185	129.736	0.7457	100.177
0.63404	70.6107	0.74785	48.0801	0.74785	46.3934	0.74785	52.3734	0.63404	129.896	0.74785	98.6867
0.63623	68.9827	0.75001	52.45	0.75001	43.8999	0.75001	53.7467	0.63623	136.459	0.75001	100.923
0.63842	68.8267	0.75217	47.6867	0.75217	48.1732	0.75217	53.0601	0.63842	124.087	0.75217	104.923
0.64061	69.9307	0.75433	49.47	0.75433	56.1366	0.75433	55.7067	0.64061	122.017	0.75433	104.137
0.64279	70	0.75648	50.1166	0.75648	48.9399	0.75648	53.3934	0.64279	119.632	0.75648	107.627
0.64498	68.9827	0.75864	53.49	0.75864	48.8634	0.75864	58.9434	0.64498	114.719	0.75864	104.293
0.64717	68.2987	0.7608	52.6266	0.7608	52.8433	0.7608	59.3934	0.64717	111.736	0.7608	106.197
0.64936	65.84	0.76295	52.45	0.76295	59.3534	0.76295	56.98	0.64936	108.212	0.76295	113.313
0.65154	69	0.76511	48.3133	0.76511	49.0966	0.76511	53.1967	0.65154	100.208	0.76511	108.743
0.65373	70.0173	0.76726	48.55	0.76726	52.0566	0.76726	53.7067	0.65373	99.736	0.76726	107.723
0.65591	68.9133	0.76942	51.7267	0.76942	57.9199	0.76942	55.2933	0.65591	97.156	0.76942	108.41
0.6581	66.58	0.77157	51.1767	0.77157	58.3133	0.77157	58.47	0.6581	96.1907	0.77157	111.233
0.66028	65.316	0.77372	48.3133	0.77372	52.8834	0.77372	60	0.66028	99.156	0.77372	116.763
0.66247	65.632	0.77588	49.1967	0.77588	56.8433	0.77588	56.45	0.66247	101.788	0.77588	115.707
0.66465	62.9307	0.77803	50.8834	0.77803	52.51	0.77803	59.0801	0.66465	95.4893	0.77803	115.823
0.66684	58.1387	0.78018	50.8433	0.78018	57.04	0.78018	57.1767	0.66684	88.104	0.78018	116
0.66902	62.0693	0.78234	53.1366	0.78234	55.1967	0.78234	60.98	0.66902	81.7013	0.78234	123.803
0.67121	58.4373	0.78449	57.49	0.78449	54.3333	0.78449	60.3133	0.67121	83.4893	0.78449	124.823
0.67339	59.736	0.78664	60	0.78664	54.0601	0.78664	61.3734	0.67339	84.7533	0.78664	122.293
0.67557	61.7187	0.78879	56.53	0.78879	53.3734	0.78879	63.1567	0.67557	84.0347	0.78879	125.823
0.67775	61.3507	0.79094	54.0801	0.79094	53.8433	0.79094	60.2332	0.67775	84.0173	0.79094	131.313
0.67994	61.2987	0.79309	58.8433	0.79309	56.7032	0.79309	62.7833	0.67994	85.3507	0.79309	136.293
0.68212	62.7187	0.79524	58.1967	0.79524	51.55	0.79524	67.8433	0.68212	83.684	0.79524	127.787
0.6843	65.1947	0.79739	62.8033	0.79739	56.9399	0.79739	65.2568	0.6843	80.2987	0.79739	134.923
0.68648	60.2293	0.79954	61.3133	0.79954	53.49	0.79954	66.8834	0.68648	78.844	0.79954	137.63
0.68866	64.58	0.80169	62.0601	0.80169	53.6466	0.80169	67.2167	0.68866	79.792	0.80169	146.51
0.69084	63.5453	0.80384	63.9434	0.80384	53.7633	0.80384	66.55	0.69084	77.632	0.80384	148.823
0.69302	61.2467	0.80599	64.1967	0.80599	53.3699	0.80599	66.7267	0.69302	76.4027	0.80599	148.313
0.6952	60.3853	0.80814	62.1166	0.80814	58.7432	0.80814	66.2568	0.6952	77.6493	0.80814	153.823
0.69738	58.4027	0.81029	60.5065	0.81029	59.1567	0.81029	63.1767	0.69738	76.736	0.81029	156.943
0.69956	58.2293	0.81243	62.9234	0.81243	58	0.81243	66.9034	0.69956	68.3333	0.81243	146.117
0.70174	57.5973	0.81458	66.8634	0.81458	52.2533	0.81458	78.4299	0.70174	67.0347	0.81458	181.707
0.70392	59.788	0.81673	68.2367	0.81673	58.6466	0.81673	81	0.70392	68.368	0.81673	203.45
0.7061	59.5973	0.81887	68.51	0.81887	61.1767	0.81887	80.4735	0.7061	68.632	0.81887	211.35
0.70828	60.0907	0.82102	74.98	0.82102	60.47	0.82102	76.2568	0.70828	65.052	0.82102	217.527
0.71046	59.5973	0.82316	77.6667	0.82316	60.3333	0.82316	73.6266	0.71046	65.104	0.82316	233.157
0.71263	62.264	0.82531	71.1967	0.82531	63.49	0.82531	76.0766	0.71263	66.7013	0.82531	252.273
0.71481	60.844	0.82745	75.1401	0.82745	63.1366	0.82745	74.8834	0.71481	68.1427	0.82745	258.466
0.71699	62.5627	0.8296	88.2968	0.8296	65.7067	0.8296	78.0801	0.71699	66.528	0.8296	281.51
0.71916	59.6147	0.83174	91.8834	0.83174	67.3534	0.83174	76.96	0.71916	64.6493	0.83174	304.373
0.72134	54.3333	0.83389	89.02	0.83389	65.47	0.83389	78.8233	0.72134	65.684	0.83389	319.92
0.72352	54.2813	0.83603	88.3333	0.83603	71.96	0.83603	79.3734	0.72352	64.424	0.83603	333.097
0.72569	57.6667	0.83817	89.98	0.83817	70.96	0.83817	76.8834	0.72569	59.0347	0.83817	370.346
0.72787	54.736	0.84031	89.1567	0.84031	70.2132	0.84031	81.6867	0.72787	60.7013	0.84031	398.346
0.73004	55.3333	0.84246	89.04	0.84246	69.1166	0.84246	87.8834	0.73004	61.0867	0.84246	444.82
0.73222	57.2813	0.8446	87.9234	0.8446	71.02	0.8446	80.8634	0.73222	60.4893	0.8446	482.9
0.73439	59	0.84674	93.0801	0.84674	75.7833	0.84674	88.2332	0.73439	62.4547	0.84674	547.06
0.73656	61.6667	0.84888	96.8634	0.84888	73.7067	0.84888	97.3333	0.73656	60	0.84888	618.876
0.73874	58.6147	0.85102	96.6867	0.85102	75.6667	0.85102	98.96	0.73874	62.684	0.85102	666.84
0.74091	60.6493	0.85316	97.1967	0.85316	77.6466	0.85316	95.02	0.74091	61.2813	0.85316	765.916
0.74308	59.3507	0.8553	100.63	0.8553	80.0966	0.8553	96.9034	0.74308	60.9653	0.8553	889.093
0.74526	55.7707	0.85744	107.2	0.85744	85.5465	0.85744	108.587	0.74526	62.3507	0.85744	1028.46
0.74743	58.0867	0.85958	111.903	0.85958	85	0.85958	115.707	0.74743	56.0867	0.85958	1214.63
0.7496	53.316	0.86172	123.393	0.86172	92.2733	0.86172	136.257	0.7496	58.736	0.86172	1372
0.75177	54.9653	0.86386	136.923	0.86386	98.6466	0.86386	138.373	0.75177	58.6667	0.86386	1566.2
0.75394	55.7013	0.86599	137.687	0.86599	101	0.86599	145.943	0.75394	59.5453	0.86599	1735.73
0.75611	57.0347	0.86813	146.06	0.86813	104.353	0.86813	155.453	0.75611	60.16	0.86813	1895.97
0.75828	60.2467	0.87027	159.293	0.87027	110.157	0.87027	162.53	0.75828	59.5627	0.87027	2006.23
0.76045	63.7747	0.8724	158.057	0.8724	115.94	0.8724	174.49	0.76045	61.476	0.8724	2127.65
0.76262	52.1387	0.87454	163.06	0.87454	113.843	0.87454	179.433	0.76262	58.844	0.87454	2240.85
0.76479	53.0693	0.87668	167.14	0.87668	108.94	0.87668	180.667	0.76479	60.5973	0.87668	2327.87
0.76696	54.7013	0.87881	169.867	0.87881	112.53	0.87881	180.53	0.76696	61.052	0.87881	2400.93
0.76913	55.9827	0.88095	175.61	0.88095	119.06	0.88095	187.413	0.76913	60.0693	0.88095	2421.25
0.7713	57.2987	0.88308	179.473	0.88308	114.06	0.88308	192.53	0.7713	59.0347	0.88308	2437.5
0.77346	60.7013	0.88522	178.453	0.88522	118.177	0.88522	192.88	0.77346	60.8573	0.88522	2402.02
0.77563	59.0693	0.88735	182.06	0.88735	117.863	0.88735	188.37	0.77563	63.948	0.88735	2355
0.7778	60.9653	0.88948	181.61	0.88948	118.02	0.88948	184.627	0.7778	60.948	0.88948	2292.4
0.77997	58.3507	0.89162	175.47	0.89162	116.217	0.89162	193.333	0.77997	58.368	0.89162	2179.79
0.78213	57.0693	0.89375	169.94	0.89375	114.02	0.89375	199.51	0.78213	57.736	0.89375	2047.71
0.7843	60.0347	0.89588	165.193	0.89588	108.45	0.89588	197.517	0.7843	60.0347	0.89588	1920.96
0.78646	62.632	0.89801	153.233	0.89801	108.92	0.89801	193.947	0.78646	65.472	0.89801	1740.53
0.78863	65.7747	0.90014	137.133	0.90014	103.803	0.90014	175.277	0.78863	63.3853	0.90014	1542.33
0.79079	62	0.90227	124.193	0.90227	99.47	0.90227	157.197	0.79079	62.4547	0.90227	1335.02
0.79296	61.7013	0.9044	117.077	0.9044	97.5866	0.9044	147.49	0.79296	67.4027	0.9044	1201.63
0.79512	61.316	0.90653	107.94	0.90653	92.6066	0.90653	133.08	0.79512	70.156	0.90653	1039.47
0.79729	60.264	0.90866	111.98	0.90866	91.5666	0.90866	125.683	0.79729	72.4547	0.90866	908.356
0.79945	65.212	0.91079	95.04	0.91079	91.3734	0.91079	108.96	0.79945	69.0347	0.91079	769.379
0.80161	64.9653	0.91292	97.3899	0.91292	91	0.91292	110.353	0.80161	65.2253	0.91292	672.716
0.80377	64.9307	0.91505	101.96	0.91505	89.1567	0.91505	102.92	0.80377	60.7187	0.91505	575.193
0.80594	64.9653	0.91718	100.313	0.91718	92.1567	0.91718	98.4099	0.80594	58.9653	0.91718	500.037
0.8081	62.5973	0.91931	98.8033	0.91931	95.7633	0.91931	100.567	0.8081	59.2813	0.91931	438.643
0.81026	60.1253	0.92143	97.6066	0.92143	93.2533	0.92143	102	0.81026	59.632	0.92143	386.443
0.81242	64.632	0.92356	96.8834	0.92356	97.4464	0.92356	99.2568	0.81242	64.5973	0.92356	338.743
0.81458	66.368	0.92569	103.687	0.92569	119.25	0.92569	97.7467	0.81458	61.476	0.92569	325.923
0.81674	60.6493	0.92781	101.823	0.92781	133.093	0.92781	103.55	0.81674	58.896	0.92781	300.92
0.8189	62.2813	0.92994	108.097	0.92994	147.503	0.92994	108.53	0.8189	58.316	0.92994	284.527
0.82106	65.948	0.93206	116.293	0.93206	159.72	0.93206	115.783	0.82106	57.0173	0.93206	278.313
0.82322	66.684	0.93419	120.41	0.93419	182.186	0.93419	123.823	0.82322	52.7013	0.93419	268
0.82538	65.528	0.93631	132.35	0.93631	220.573	0.93631	134.51	0.82538	56.0173	0.93631	266.253
0.82754	68.1427	0.93844	146.683	0.93844	250.882	0.93844	141.707	0.82754	55.1773	0.93844	273.27
0.8297	67.1773	0.94056	164.097	0.94056	306.076	0.94056	151.803	0.8297	56.7013	0.94056	286.623
0.83186	67.9653	0.94268	189.37	0.94268	380.109	0.94268	167.88	0.83186	58.684	0.94268	300.073
0.83401	67.7013	0.94481	227.233	0.94481	494.064	0.94481	190.723	0.83401	60.2987	0.94481	331.173
0.83617	66.684	0.94693	279.7	0.94693	784.275	0.94693	217.333	0.83617	58.368	0.94693	367.547
0.83833	67.632	0.94905	379.996	0.94905	1049.74	0.94905	266.99	0.83833	52.7533	0.94905	445.49
0.84048	67.9827	0.95117	477.282	0.95117	1034.97	0.95117	329.867	0.84048	60	0.95117	563.671
0.84264	65.684	0.95329	518.749	0.95329	1007.45	0.95329	419.89	0.84264	59.2467	0.95329	736.349
0.84479	66.2467	0.95541	615.118	0.95541	1003.94	0.95541	542.821	0.84479	59.5973	0.95541	918.273
0.84695	68.2293	0.95753	788.423	0.95753	1054.83	0.95753	678.724	0.84695	62.2813	0.95753	1154.44
0.8491	67.9307	0.95965	942.874	0.95965	1148.89	0.95965	819.244	0.8491	65.316	0.95965	1438.19
0.85126	65.2467	0.96177	979.508	0.96177	1251.3	0.96177	1003.44	0.85126	58.4547	0.96177	1509.27
0.85341	69.4373	0.96389	1027.5	0.96389	1286.9	0.96389	1188.11	0.85341	66.736	0.96389	1216.98
0.85556	72.6147	0.96601	1170.93	0.96601	1447.7	0.96601	1341.4	0.85556	71.264	0.96601	1139.12
0.85772	75.2813	0.96813	1135.9	0.96813	1420.27	0.96813	1340.7	0.85772	74.2293	0.96813	1151.12
0.85987	70.316	0.97024	1028.08	0.97024	1221.65	0.97024	1353.06	0.85987	79.0173	0.97024	1180.17
0.86202	68.316	0.97236	984.48	0.97236	1020.46	0.97236	1355.21	0.86202	83.4027	0.97236	1255.6
0.86417	72.5973	0.97448	997.174	0.97448	871.095	0.97448	1322.17	0.86417	82.6493	0.97448	1324.62
0.86633	74.6667	0.97659	1021.57	0.97659	726.855	0.97659	1288.94	0.86633	86.052	0.97659	1381.04
0.86848	70.3507	0.97871	1037.12	0.97871	625.374	0.97871	1287.86	0.86848	83.2947	0.97871	1414.01
0.87063	72.3507	0.98082	1057.11	0.98082	567.941	0.98082	1302.88	0.87063	87.8053	0.98082	1387.61
0.87278	73.0347	0.98294	1154.93	0.98294	530.699	0.98294	1315.62	0.87278	90.2987	0.98294	1422.2
0.87493	71.7707	0.98505	1528.02	0.98505	496.802	0.98505	1340.94	0.87493	92.5453	0.98505	1405.34
0.87708	70.4373	0.98717	2342.21	0.98717	524.31	0.98717	1471.55	0.87708	95.8787	0.98717	1350.39
0.87923	70.3853	0.98928	1943.99	0.98928	571.869	0.98928	1760.49	0.87923	93.684	0.98928	1252.41
0.88138	82.2813	0.99139	1001.42	0.99139	494.213	0.99139	1911.73	0.88138	90.7533	0.99139	1071.6
0.88352	79.58	0.99351	703.377	0.99351	415.037	0.99351	1614.88	0.88352	91.4547	0.99351	891.755
0.88567	78.316	0.99562	557.18	0.99562	361.996	0.99562	1192.87	0.88567	88.472	0.99562	743.861
0.88782	81.264	0.99773	455.923	0.99773	313.253	0.99773	873.998	0.88782	87.5587	0.99773	627.314
0.88997	84.8093	0.99984	372.803	0.99984	256.59	0.99984	670.544	0.88997	90.2947	0.99984	519.558
0.89211	84.1773	1.00195	307.353	1.00195	199.807	1.00195	509.304	0.89211	92.4547	1.00195	427.338
0.89426	85	1.00406	238.71	1.00406	164.357	1.00406	393.541	0.89426	93.9653	1.00406	313.211
0.8964	87.3507	1.00617	188.317	1.00617	144.963	1.00617	312.077	0.8964	88.4373	1.00617	235.927
0.89855	84.472	1.00828	155.353	1.00828	124.257	1.00828	263.607	0.89855	87.368	1.00828	206.044
0.90069	86.948	1.01039	135.527	1.01039	111.04	1.01039	221.843	0.90069	84.472	1.01039	175.667
0.90284	88.5453	1.0125	121.093	1.0125	95.1567	1.0125	180.45	0.90284	81.576	1.0125	155.803
0.90498	86.7013	1.01461	110.43	1.01461	83.04	1.01461	151.763	0.90498	80.8573	1.01461	136.43
0.90713	85.472	1.01672	99.96	1.01672	78.9399	1.01672	131.587	0.90713	82.316	1.01672	118.587
0.90927	89.0173	1.01882	89.4299	1.01882	73.1567	1.01882	121.117	0.90927	82.632	1.01882	105.313
0.91141	91.5413	1.02093	86.7633	1.02093	73.55	1.02093	114.237	0.91141	71.2773	1.02093	101.35
0.91356	97.2987	1.02304	81.4299	1.02304	68.1967	1.02304	106.413	0.91356	70.84	1.02304	95.5065
0.9157	98.052	1.02514	81.8834	1.02514	60.7633	1.02514	101.55	0.9157	73.736	1.02514	87.1366
0.91784	99.42	1.02725	77.6667	1.02725	61.9399	1.02725	92.8233	0.91784	76.0693	1.02725	79.6667
0.91998	105.736	1.02935	74.6466	1.02935	59.6466	1.02935	88.2568	0.91998	77.7013	1.02935	82.8033
0.92212	115.736	1.03146	65.7432	1.03146	58.4299	1.03146	85.6667	0.92212	82.16	1.03146	77.5666
0.92426	122.559	1.03356	66.04	1.03356	59.0801	1.03356	78.2768	0.92426	88.1213	1.03356	73
0.9264	139.823	1.03566	61.7467	1.03566	57.6867	1.03566	73.53	0.9264	87.6493	1.03566	74.9199
0.92854	151.243	1.03777	61.04	1.03777	54.8033	1.03777	69.53	0.92854	93.6493	1.03777	74.6466
0.93068	169.823	1.03987	61.2367	1.03987	52.98	1.03987	66.04	0.93068	105.753	1.03987	72.6667
0.93282	188.333	1.04197	59.2167	1.04197	51.6466	1.04197	64.6867	0.93282	120.684	1.04197	68.98
0.93496	206.667	1.04407	56.7633	1.04407	50.7833	1.04407	66.3734	0.93496	140.511	1.04407	68.51
0.9371	229.403	1.04617	56.3333	1.04617	51.8033	1.04617	62.96	0.9371	174.511	1.04617	65.9034
0.93923	252.524	1.04828	53.8033	1.04828	49.2167	1.04828	67.2332	0.93923	206.164	1.04828	66.5701
0.94137	284.736	1.05038	59.8433	1.05038	51.2533	1.05038	63.6867	0.94137	271.039	1.05038	61.98
0.94351	336.611	1.05248	56.8033	1.05248	51.8433	1.05248	60.98	0.94351	374.449	1.05248	58.98
0.94564	413.243	1.05458	53.02	1.05458	51.1767	1.05458	60.47	0.94564	578.976	1.05458	62.6667
0.94778	531.139	1.05667	52.55	1.05667	49.6667	1.05667	60.8433	0.94778	929.893	1.05667	62.3133
0.94991	691.083	1.05877	52.6266	1.05877	48.9234	1.05877	61.2733	0.94991	1299.47	1.05877	62.8433
0.95205	872.265	1.06087	48.6266	1.06087	48.0801	1.06087	62.2132	0.95205	1261.74	1.06087	59.6867
0.95418	1038.4	1.06297	49.6867	1.06297	49	1.06297	62.3133	0.95418	1191.56	1.06297	56.49
0.95632	1248.63	1.06507	53.1967	1.06507	46.51	1.06507	62.1567	0.95632	1168.6	1.06507	56.6667
0.95845	1440.85	1.06716	50.1767	1.06716	45.49	1.06716	59.47	0.95845	1151.99	1.06716	55.7833
0.96058	1663.41	1.06926	48.98	1.06926	46.1767	1.06926	58.6466	0.96058	1114.64	1.06926	55.1366
0.96272	1861.47	1.07135	49.3133	1.07135	45.98	1.07135	56.6667	0.96272	1084.17	1.07135	56.2733
0.96485	2007.41	1.07345	51.98	1.07345	39	1.07345	52.5666	0.96485	1081.42	1.07345	54.4299
0.96698	2118.56	1.07554	52.0801	1.07554	39.7633	1.07554	58.1567	0.96698	1073.5	1.07554	55.45
0.96911	2177.91	1.07764	56.3333	1.07764	47.1366	1.07764	55.3534	0.96911	961.697	1.07764	52.1567
0.97124	2169.48	1.07973	53	1.07973	44.9399	1.07973	57.6101	0.97124	850.16	1.07973	55.98
0.97337	2138.87	1.08182	50.47	1.08182	41.1567	1.08182	58.5701	0.97337	785.745	1.08182	53.8033
0.9755	2049.02	1.08392	50.8433	1.08392	42.8233	1.08392	56.8634	0.9755	764.371	1.08392	51.96
0.97763	1986.54	1.08601	51.53	1.08601	47.2733	1.08601	54.53	0.97763	772.389	1.08601	52.8033
0.97976	1962.58	1.0881	50.6266	1.0881	49.7633	1.0881	55.0601	0.97976	775.051	1.0881	52.98
0.98189	1950.1	1.09019	46.8799	1.09019	48.7633	1.09019	60.2568	0.98189	754.953	1.09019	55.8233
0.98402	1916.59	1.09228	52.8233	1.09228	49.2733	1.09228	57.3333	0.98402	769.72	1.09228	55.6466
0.98615	1904.09	1.09437	54.0801	1.09437	50.0966	1.09437	52.6466	0.98615	942.265	1.09437	55.8999
0.98828	1855.61	1.09646	52.0801	1.09646	47.9399	1.09646	51.51	0.98828	1519.9	1.09646	52.02
0.9904	1838.2	1.09855	47.6667	1.09855	47.1967	1.09855	57.2733	0.9904	1131.98	1.09855	49.6266
0.99253	1643.51	1.10064	50.3333	1.10064	46.3333	1.10064	54.8999	0.99253	731.78	1.10064	46.5466
0.99465	1422.79	1.10273	51.2332	1.10273	45.3734	1.10273	59.9399	0.99465	526.845	1.10273	52.8033
0.99678	1228.76	1.10482	51.7432	1.10482	47.7267	1.10482	55.47	0.99678	430.62	1.10482	53
0.99891	1047.09	1.10691	47.1567	1.10691	48.1967	1.10691	58.3699	0.99891	347.533	1.10691	52.3734
1.00103	868.177	1.10899	51.47	1.10899	47.8433	1.10899	56.5666	1.00103	263.828	1.10899	49.1366
1.00315	703.883	1.11108	50.2933	1.11108	47.5466	1.11108	59.5866	1.00315	207.624	1.11108	47.7032
1.00528	570.657	1.11317	49.8033	1.11317	48.98	1.11317	57.5666	1.00528	171.784	1.11317	48.45
1.0074	462.723	1.11525	47.7833	1.11525	48.3534	1.11525	56.4299	1.0074	142.503	1.11525	50.3333
1.00952	371.931	1.11734	45.6266	1.11734	44.1567	1.11734	57.51	1.00952	121.749	1.11734	50.6466
1.01165	297.177	1.11942	49.8433	1.11942	48.3734	1.11942	58.3534	1.01165	107.927	1.11942	47.7833
1.01377	234.125	1.1215	52.04	1.1215	43.47	1.1215	56.2933	1.01377	94.5413	1.1215	48.1166
1.01589	182.965	1.12359	47.6667	1.12359	47.6867	1.12359	55.7067	1.01589	84.8227	1.12359	50.9399
1.01801	150.139	1.12567	48.55	1.12567	44.7668	1.12567	50.45	1.01801	79.736	1.12567	55.4299
1.02013	134.913	1.12775	46.7267	1.12775	46.8634	1.12775	54.0966	1.02013	77.3507	1.12775	47.6867
1.02225	121.913	1.12984	43.6466	1.12984	45.3133	1.12984	53.0601	1.02225	74.8787	1.12984	50.6867
1.02437	114.385	1.13192	45.3133	1.13192	46.6466	1.13192	51.8634	1.02437	66.9827	1.13192	49.02
1.02649	101.403	1.134	46.7633	1.134	47.0966	1.134	53.53	1.02649	63.368	1.134	46
1.02861	93.316	1.13608	47	1.13608	49.1366	1.13608	53.8634	1.02861	63.316	1.13608	48.96
1.03073	93.2293	1.13816	49.7067	1.13816	49.3934	1.13816	54.0601	1.03073	62.1427	1.13816	52.49
1.03285	92.9827	1.14024	52.8233	1.14024	48.6867	1.14024	54.0601	1.03285	51.948	1.14024	51.6867
1.03496	89.0173	1.14232	47.8433	1.14232	47.51	1.14232	53.4299	1.03496	57.212	1.14232	50.8233
1.03708	87.212	1.1444	45.96	1.1444	47.3534	1.1444	52.1366	1.03708	53.9827	1.1444	49.1767
1.0392	85.052	1.14647	46.1366	1.14647	46.53	1.14647	54.3734	1.0392	55.1213	1.14647	50.8634
1.04131	90.0867	1.14855	48.1567	1.14855	45.7067	1.14855	53.6867	1.04131	53.7013	1.14855	50.02
1.04343	96.2987	1.15063	48.2933	1.15063	46.3934	1.15063	55.1166	1.04343	50.2467	1.15063	44.8634
1.04554	102.212	1.15271	47.3133	1.15271	45.2933	1.15271	53.6466	1.04554	48.6493	1.15271	41.96
1.04766	104.281	1.15478	49.8634	1.15478	46.7267	1.15478	53.2933	1.04766	49.1213	1.15478	46.6667
1.04977	103.017	1.15686	47.5901	1.15686	46.8634	1.15686	58.96	1.04977	50.3507	1.15686	48.1567
1.05189	104.753	1.15893	51.6066	1.15893	45.02	1.15893	60.3133	1.05189	48.0867	1.15893	49.9399
1.054	109.264	1.16101	52.6466	1.16101	46.3534	1.16101	56.8033	1.054	54.6667	1.16101	47.2167
1.05611	107.701	1.16308	50.8834	1.16308	45.9399	1.16308	55.1366	1.05611	53.7707	1.16308	46.1567
1.05822	117.701	1.16515	51.55	1.16515	43.7633	1.16515	52.1767	1.05822	52.9653	1.16515	47.51
1.06034	111	1.16723	51.8634	1.16723	45.7833	1.16723	53.6466	1.06034	51.212	1.16723	49.04
1.06245	107.736	1.1693	51.47	1.1693	47.2933	1.1693	55.7432	1.06245	51.9653	1.1693	49.6667
1.06456	110.385	1.17137	52.2933	1.17137	45.47	1.17137	53.6066	1.06456	53.7013	1.17137	46.6466
1.06667	113.017	1.17344	50.3734	1.17344	44.8634	1.17344	54.98	1.06667	50.052	1.17344	46.6266
1.06878	113.42	1.17552	49.4134	1.17552	46.8634	1.17552	55.1967	1.06878	58.2293	1.17552	46.96
1.07089	108.788	1.17759	51.3734	1.17759	47.0601	1.17759	57.98	1.07089	55	1.17759	44.51
1.073	106.896	1.17966	49.8999	1.17966	49.6266	1.17966	51.3333	1.073	52.7013	1.17966	45.3333
1.0751	107.615	1.18173	53.8433	1.18173	48.7833	1.18173	49.3133	1.0751	55.0347	1.18173	53.6667
1.07721	102.177	1.18379	52	1.18379	47	1.18379	53.51	1.07721	53.4027	1.18379	49.8634
1.07932	99.2467	1.18586	54.5901	1.18586	49.3934	1.18586	53.7267	1.07932	52.0173	1.18586	48.7267
1.08143	95.316	1.18793	49.8634	1.18793	49.45	1.18793	54.04	1.08143	50.9307	1.18793	46.98
1.08353	93.368	1.19	47.98	1.19	48.9399	1.19	56.8834	1.08353	51.2293	1.19	44.8233
1.08564	92.052	1.19206	50.8033	1.19206	48.9399	1.19206	55.1166	1.08564	53.264	1.19206	46.1567
1.08774	85.3333	1.19413	55.7633	1.19413	42.53	1.19413	55.8834	1.08774	53.8227	1.19413	49.1767
1.08985	83.7533	1.1962	50.3133	1.1962	43.6466	1.1962	50.4299	1.08985	49.7013	1.1962	47.6066
1.09195	82.104	1.19826	49.1366	1.19826	44.0966	1.19826	49.3333	1.09195	52.264	1.19826	47.4299
1.09406	80.5973	1.20033	49.51	1.20033	44.7833	1.20033	48.6466	1.09406	55.9133	1.20033	48.7833
1.09616	80.1947	1.20239	47.6867	1.20239	45.96	1.20239	46.98	1.09616	53.8613	1.20239	48
1.09827	74.3333	1.20446	46.1767	1.20446	46.2933	1.20446	46.6667	1.09827	52.9133	1.20446	46.7067
1.10037	68.0693	1.20652	50.49	1.20652	43.49	1.20652	48.02	1.10037	55.2467	1.20652	46.8233
1.10247	66	1.20858	54.02	1.20858	41.3534	1.20858	52.8433	1.10247	53.528	1.20858	48.6066
1.10457	63.2813	1.21064	50.1767	1.21064	44.98	1.21064	60.0766	1.10457	51.5973	1.21064	50.1366
1.10667	60.948	1.21271	51.8634	1.21271	46.1366	1.21271	54.51	1.10667	51	1.21271	48.3934
1.10877	61.6667	1.21477	51.3534	1.21477	45.8033	1.21477	54.6867	1.10877	50.684	1.21477	49.3534
1.11087	67.4027	1.21683	47.3333	1.21683	43.8233	1.21683	52.47	1.11087	49.316	1.21683	48.53
1.11297	63.8787	1.21889	46.7833	1.21889	46.8233	1.21889	52.7833	1.11297	50.7187	1.21889	47.2933
1.11507	60.9307	1.22095	47.6466	1.22095	46.2933	1.22095	56.3534	1.11507	49.368	1.22095	46.6466
1.11717	62.0173	1.22301	46.98	1.22301	47.3333	1.22301	55.51	1.11717	50	1.22301	46.45
1.11927	63.0173	1.22506	44.53	1.22506	45.7267	1.22506	50.3333	1.11927	51.316	1.22506	46.0966
1.12137	65.0347	1.22712	47.1967	1.22712	44.55	1.22712	47.0801	1.12137	50.3333	1.22712	48.49
1.12346	68.368	1.22918	45.8634	1.22918	46.8033	1.22918	52.8233	1.12346	51.9653	1.22918	48.6667
1.12556	69.5627	1.23124	47.3534	1.23124	51.6466	1.23124	53.2933	1.12556	52	1.23124	48.7067
1.12766	71.212	1.23329	47.0801	1.23329	47.1567	1.23329	49.51	1.12766	56.6147	1.23329	47.6667
1.12975	71.8787	1.23535	46.0801	1.23535	42.6266	1.23535	50.8033	1.12975	49.684	1.23535	48.3899
1.13185	70.472	1.23741	50.1366	1.23741	45.55	1.23741	50.6667	1.13185	51.3333	1.23741	44.6066
1.13394	74.4373	1.23946	52.2733	1.23946	47.7067	1.23946	50.51	1.13394	49.632	1.23946	46.2733
1.13604	75.9307	1.24151	51.47	1.24151	45.49	1.24151	51.1567	1.13604	47.316	1.24151	49.7833
1.13813	79.9307	1.24357	49.1567	1.24357	44.6466	1.24357	50.7067	1.13813	47.0347	1.24357	49.45
1.14022	81.9133	1.24562	48.1967	1.24562	46.98	1.24562	50.5901	1.14022	46.7187	1.24562	46.6066
1.14232	81.9133	1.24767	47.7467	1.24767	47.6466	1.24767	52.1567	1.14232	45.6667	1.24767	48.7833
1.14441	85.2813	1.24973	48.6466	1.24973	48.1166	1.24973	53.7067	1.14441	46.6493	1.24973	48
1.1465	93.8267	1.25178	47.7067	1.25178	41.1967	1.25178	52.5135	1.1465	46.8573	1.25178	51.49
1.14859	89.5627	1.25383	49.1567	1.25383	47.6867	1.25383	48.3133	1.14859	52.316	1.25383	47.2167
1.15068	92.528	1.25588	53.51	1.25588	50.8634	1.25588	48.1166	1.15068	43.4027	1.25588	44.53
1.15277	94.5973	1.25793	54.1967	1.25793	45.9034	1.25793	48.9034	1.15277	43.736	1.25793	47.7833
1.15486	95.0693	1.25998	53.2167	1.25998	48.04	1.25998	52.9034	1.15486	46.896	1.25998	51.1967
1.15695	92.0693	1.26203	49.7067	1.26203	49.53	1.26203	52.6667	1.15695	47.9133	1.26203	51.04
1.15904	92.6667	1.26408	48.1001	1.26408	48.3934	1.26408	54.1967	1.15904	49.9307	1.26408	50.3699
1.16113	96.9307	1.26612	46.51	1.26612	45.8834	1.26612	52.04	1.16113	51.844	1.26612	52.96
1.16322	98.5627	1.26817	51.0766	1.26817	46.4099	1.26817	47.96	1.16322	43	1.26817	48.3333
1.1653	97.9827	1.27022	51.8233	1.27022	45.1967	1.27022	49.4334	1.1653	45.6667	1.27022	47.53
1.16739	104.649	1.27226	49.3133	1.27226	50.2733	1.27226	54	1.16739	50.4027	1.27226	45.3734
1.16948	100.368	1.27431	52.9399	1.27431	50.2332	1.27431	50.6867	1.16948	44.6147	1.27431	44.04
1.17156	94.7707	1.27636	52.6466	1.27636	48.1567	1.27636	53.1767	1.17156	47.8787	1.27636	42.7067
1.17365	95.9133	1.2784	52.6867	1.2784	47.3133	1.2784	52.8634	1.17365	48.3333	1.2784	43.8834
1.17573	98.0867	1.28044	53.7833	1.28044	50	1.28044	51.8233	1.17573	46.104	1.28044	44.3534
1.17782	94.4373	1.28249	52.6066	1.28249	52.47	1.28249	49.98	1.17782	48.104	1.28249	48.3333
1.1799	90.8227	1.28453	51.1567	1.28453	51.7833	1.28453	48.8233	1.1799	47.4027	1.28453	48.3534
1.18198	88.1387	1.28657	53.49	1.28657	49.6266	1.28657	52.55	1.18198	42.104	1.28657	46.6867
1.18406	90.368	1.28861	54.8433	1.28861	51.8999	1.28861	57.4134	1.18406	43.0173	1.28861	50.98
1.18615	95.7013	1.29066	54.3133	1.29066	52.6066	1.29066	52.7067	1.18615	48.5973	1.29066	47.49
1.18823	94.4027	1.2927	59.8834	1.2927	53.2733	1.2927	54.3133	1.18823	46.5627	1.2927	48.7633
1.19031	88.8227	1.29474	59.5901	1.29474	54.1767	1.29474	55.6667	1.19031	42.684	1.29474	47.0766
1.19239	79.684	1.29678	53.3934	1.29678	45.51	1.29678	62.4299	1.19239	43.7013	1.29678	49.47
1.19447	82.0173	1.29882	54.8433	1.29882	52.3333	1.29882	60.1366	1.19447	39.632	1.29882	47.1366
1.19655	76.9307	1.30085	53.02	1.30085	49.5701	1.30085	53.3534	1.19655	43.684	1.30085	47.3133
1.19863	73.3333	1.30289	52.3133	1.30289	49.3934	1.30289	57.8834	1.19863	43.9827	1.30289	51.96
1.20071	76.264	1.30493	53.2733	1.30493	51.2167	1.30493	56.7067	1.20071	41.0173	1.30493	51.3333
1.20278	75.476	1.30697	55.6466	1.30697	51.98	1.30697	56.9234	1.20278	39.7013	1.30697	52.51
1.20486	75.476	1.309	56.8433	1.309	48.8999	1.309	58.04	1.20486	42.316	1.309	52.8233
1.20694	77.212	1.31104	54.02	1.31104	49.96	1.31104	57.1001	1.20694	44.9653	1.31104	57.1567
1.20901	76.8787	1.31307	54.8233	1.31307	59.47	1.31307	55.2167	1.20901	44.264	1.31307	49.8834
1.21109	72.3853	1.31511	52.6667	1.31511	53.8233	1.31511	55.2568	1.21109	46.5973	1.31511	50.6667
1.21316	70.7707	1.31714	56.2167	1.31714	53.3934	1.31714	57.2167	1.21316	46.5627	1.31714	53.8233
1.21524	75.948	1.31918	55.2167	1.31918	55.6867	1.31918	54.98	1.21524	44.6493	1.31918	51.3734
1.21731	64.2987	1.32121	56.45	1.32121	55.2933	1.32121	59.0601	1.21731	42.6667	1.32121	49.8634
1.21939	62.3507	1.32324	58.7067	1.32324	53.6266	1.32324	61.04	1.21939	43.4373	1.32324	51.6466
1.22146	63.8787	1.32527	60.6867	1.32527	53.3333	1.32527	59.7833	1.22146	43.7187	1.32527	57.51
1.22353	61.2467	1.32731	58.6867	1.32731	53.98	1.32731	59.96	1.22353	45.58	1.32731	56.53
1.2256	60.0693	1.32934	56.6101	1.32934	59.1366	1.32934	64.0766	1.2256	46.8267	1.32934	56.55
1.22768	60.7533	1.33137	55.2568	1.33137	60.0966	1.33137	64.8599	1.22768	46.5627	1.33137	58.1967
1.22975	59.736	1.3334	58.6867	1.3334	57.49	1.3334	59.2533	1.22975	47.2987	1.3334	56.5901
1.23182	56.7187	1.33543	59.2167	1.33543	62.8834	1.33543	60.7833	1.23182	45.1773	1.33543	57.7668
1.23389	53.5453	1.33745	65.3133	1.33745	72.04	1.33745	65.3133	1.23389	41.316	1.33745	60.04
1.23596	55.2293	1.33948	66.45	1.33948	78.9635	1.33948	65.4299	1.23596	40.368	1.33948	58.53
1.23802	54.264	1.34151	65.9199	1.34151	106.803	1.34151	60.6867	1.23802	45.8053	1.34151	60.04
1.24009	50.684	1.34354	69.47	1.34354	194.216	1.34354	63.7668	1.24009	46.104	1.34354	68.04
1.24216	55.788	1.34556	75	1.34556	235.56	1.34556	72.8634	1.24216	44.1387	1.34556	72.1366
1.24423	56.4373	1.34759	84.6266	1.34759	226.287	1.34759	79.02	1.24423	41.7533	1.34759	83.5465
1.24629	55.7187	1.34961	96.5666	1.34961	221.061	1.34961	84.2167	1.24629	42.052	1.34961	104.627
1.24836	57.0347	1.35164	111.197	1.35164	232.928	1.35164	93.5701	1.24836	43.104	1.35164	116.41
1.25043	54.5973	1.35366	121.943	1.35366	246.904	1.35366	100.514	1.25043	45.4373	1.35366	123.33
1.25249	53.5453	1.35569	136.67	1.35569	235.943	1.35569	118.24	1.25249	48	1.35569	140.133
1.25456	55.264	1.35771	137.43	1.35771	253.833	1.35771	128.493	1.25456	45.3853	1.35771	152.547
1.25662	54.368	1.35973	177.696	1.35973	256.1	1.35973	138.73	1.25662	48.3507	1.35973	165.35
1.25868	55.6147	1.36175	227.243	1.36175	210.131	1.36175	143.903	1.25868	43.316	1.36175	182.756
1.26075	54.052	1.36377	174.86	1.36377	191.561	1.36377	153.31	1.26075	44.6147	1.36377	177.07
1.26281	56.0173	1.36579	159.83	1.36579	172.387	1.36579	163.53	1.26281	43.3507	1.36579	196.936
1.26487	56.2987	1.36781	170.24	1.36781	153.051	1.36781	156.277	1.26487	47.264	1.36781	191.683
1.26693	53.684	1.36983	210.198	1.36983	145.36	1.36983	165.24	1.26693	44.0347	1.36983	190.747
1.26899	53.42	1.37185	226.125	1.37185	135.044	1.37185	177.22	1.26899	42.052	1.37185	198.027
1.27105	56.684	1.37387	185.67	1.37387	128.883	1.37387	195.767	1.27105	44.4373	1.37387	206.69
1.27311	58.264	1.37589	174.623	1.37589	128.923	1.37589	204.057	1.27311	45.4373	1.37589	213.767
1.27517	57.2813	1.37791	169.31	1.37791	119.59	1.37791	179.37	1.27517	47.0173	1.37791	205.037
1.27723	58.6667	1.37992	158.27	1.37992	120.53	1.37992	174.35	1.27723	48.2987	1.37992	206.153
1.27929	61.6667	1.38194	158.43	1.38194	120.843	1.38194	186.997	1.27929	44.0867	1.38194	214.997
1.28134	63.9307	1.38395	160.213	1.38395	110.627	1.38395	200.406	1.28134	44.2987	1.38395	221.836
1.2834	67.896	1.38597	165.7	1.38597	109.823	1.38597	213.39	1.2834	42.7187	1.38597	227.676
1.28546	71.9653	1.38798	160.643	1.38798	111.237	1.38798	207.177	1.28546	46.2813	1.38798	223.233
1.28751	71.0347	1.39	155.49	1.39	109.024	1.39	207.293	1.28751	45	1.39	234.623
1.28957	69.316	1.39201	150.217	1.39201	109.883	1.39201	229.696	1.28957	48.2813	1.39201	221.84
1.29162	74.6493	1.39402	157.333	1.39402	110.14	1.39402	242.656	1.29162	46.2293	1.39402	229.567
1.29368	73.5973	1.39603	170.61	1.39603	114.69	1.39603	256.536	1.29368	43.316	1.39603	229.293
1.29573	75.0347	1.39804	174.08	1.39804	117.044	1.39804	249.563	1.29573	42.5973	1.39804	236.146
1.29778	74.528	1.40006	170.823	1.40006	131.293	1.40006	243.073	1.29778	43.684	1.40006	235.239
1.29983	75.5453	1.40207	160.98	1.40207	133.607	1.40207	308.629	1.29983	42.788	1.40207	199.5
1.30189	71.9133	1.40407	140.137	1.40407	112.473	1.40407	379.739	1.30189	43.4373	1.40407	155.547
1.30394	68.6147	1.40608	122.49	1.40608	94.6301	1.40608	319.739	1.30394	44.7533	1.40608	134.983
1.30599	71.052	1.40809	108.433	1.40809	85.6867	1.40809	196.609	1.30599	45.4893	1.40809	121.3
1.30804	74.4027	1.4101	92.6301	1.4101	75.7467	1.4101	146.226	1.30804	49.368	1.4101	101.927
1.31009	76.0693	1.41211	86.1967	1.41211	77.1366	1.41211	131.386	1.31009	47.5107	1.41211	86.7668
1.31214	78.7533	1.41411	84.1767	1.41411	73.1967	1.41411	116.49	1.31214	51.58	1.41411	73.47
1.31419	77.9653	1.41612	82.7633	1.41612	68.6867	1.41612	100.61	1.31419	49.2813	1.41612	67.1366
1.31623	73.7187	1.41813	77.4099	1.41813	64.3534	1.41813	92.2568	1.31623	50.2293	1.41813	64.51
1.31828	76.3853	1.42013	72.2933	1.42013	66.1967	1.42013	83.51	1.31828	52.264	1.42013	64.3534
1.32033	78.7013	1.42213	72.2933	1.42213	65.8834	1.42213	79.1166	1.32033	47.16	1.42213	65.6667
1.32237	74.472	1.42414	75.3133	1.42414	59.8033	1.42414	73.8233	1.32237	46.1427	1.42414	66.2167
1.32442	72.7187	1.42614	78.9399	1.42614	57.98	1.42614	72.6867	1.32442	49.528	1.42614	63.7267
1.32646	75.6667	1.42814	74.49	1.42814	59.45	1.42814	72.8433	1.32646	48.9653	1.42814	62.6867
1.32851	73.632	1.43015	70.6266	1.43015	63.3333	1.43015	75.2167	1.32851	52.6147	1.43015	67.6867
1.33055	74.948	1.43215	67.3133	1.43215	67.8433	1.43215	72.0801	1.33055	54.5627	1.43215	62.2733
1.3326	75.9653	1.43415	63.53	1.43415	62.96	1.43415	67.8834	1.3326	54.9133	1.43415	61.1767
1.33464	76.896	1.43615	67	1.43615	63.2533	1.43615	74.96	1.33464	56.2987	1.43615	59.1767
1.33668	76.844	1.43815	66.1567	1.43815	61.53	1.43815	68.47	1.33668	59.3507	1.43815	60.6266
1.33872	77.896	1.44015	66.7868	1.44015	60.8033	1.44015	69.7432	1.33872	70.7187	1.44015	57.3333
1.34076	82.58	1.44214	69.2568	1.44214	65.3734	1.44214	71.6466	1.34076	93.5933	1.44214	57.1967
1.3428	82.052	1.44414	65.6466	1.44414	67.7833	1.44414	67.1366	1.3428	138.395	1.44414	55.47
1.34484	87.7187	1.44614	74.5901	1.44614	63.3333	1.44614	76.7467	1.34484	245.004	1.44614	63.02
1.34688	102.545	1.44814	71.6466	1.44814	63.4299	1.44814	73.1001	1.34688	350.612	1.44814	63
1.34892	127.528	1.45013	68.49	1.45013	62.6667	1.45013	66.6867	1.34892	288.029	1.45013	58.04
1.35096	146.809	1.45213	66.8233	1.45213	61.8834	1.45213	65.1366	1.35096	251.705	1.45213	63.1967
1.353	173.9	1.45412	69.9034	1.45412	61.55	1.45412	70.02	1.353	258.393	1.45412	61.6466
1.35503	191.195	1.45612	67.51	1.45612	62.8634	1.45612	72.4134	1.35503	272.821	1.45612	60.1366
1.35707	207.351	1.45811	71	1.45811	63.6266	1.45811	71.02	1.35707	303.916	1.45811	58.7267
1.35911	225.52	1.4601	70.7833	1.4601	64.6066	1.4601	72.7067	1.35911	306.387	1.4601	59.5901
1.36114	254.412	1.4621	67.7833	1.4621	64.3133	1.4621	74.6867	1.36114	276.176	1.4621	59.7668
1.36318	279.273	1.46409	71.2167	1.46409	62.6466	1.46409	70.51	1.36318	250.589	1.46409	60.2367
1.36521	286.416	1.46608	71.1567	1.46608	66.3133	1.46608	67.3534	1.36521	216.064	1.46608	59.7067
1.36725	283.281	1.46807	71.6266	1.46807	65.02	1.46807	67.6667	1.36725	170.692	1.46807	61.1967
1.36928	277.584	1.47006	75.47	1.47006	63.0801	1.47006	74.2933	1.36928	142.424	1.47006	64.8233
1.37131	266.125	1.47205	73.5701	1.47205	67.7467	1.47205	70.3734	1.37131	125.052	1.47205	66.49
1.37334	262.619	1.47404	78.1001	1.47404	69.8433	1.47404	69.3534	1.37334	114.667	1.47404	66.3133
1.37537	249.229	1.47603	74.8634	1.47603	68.8634	1.47603	71.1166	1.37537	110.104	1.47603	66.0801
1.3774	239.225	1.47801	72.55	1.47801	70.6266	1.47801	72.47	1.3774	103.944	1.47801	65.3934
1.37943	248.035	1.48	72.1366	1.48	65.6667	1.48	72.3133	1.37943	104.368	1.48	62.7668
1.38146	234.585	1.48199	73.47	1.48199	66.7633	1.48199	70.45	1.38146	102.437	1.48199	62.8834
1.38349	235.2	1.48397	80.02	1.48397	69.45	1.48397	72.1366	1.38349	103.035	1.48397	63.3734
1.38552	223.628	1.48596	76.2367	1.48596	67.8033	1.48596	72.7067	1.38552	97.8053	1.48596	65.98
1.38755	229.035	1.48794	74.02	1.48794	65.7633	1.48794	73.02	1.38755	105.139	1.48794	64.98
1.38958	222.857	1.48993	76.8634	1.48993	65.4299	1.48993	73.8433	1.38958	105.736	1.48993	64.3333
1.3916	209.26	1.49191	75.8634	1.49191	68.1366	1.49191	72.1366	1.3916	106.823	1.49191	65.3133
1.39363	209.931	1.49389	74.49	1.49389	70.3333	1.49389	73.6867	1.39363	106.191	1.49389	67.96
1.39565	214.688	1.49587	76.1967	1.49587	70.1967	1.49587	81.5901	1.39565	109.979	1.49587	66.8233
1.39768	210.917	1.49785	75.1967	1.49785	70.3534	1.49785	83.2167	1.39768	114.083	1.49785	66.1567
1.3997	211.112	1.49984	74.1567	1.49984	71.6266	1.49984	77.1767	1.3997	122.023	1.49984	69.6667
1.40173	221.904	1.50182	73.1366	1.50182	71.98	1.50182	78.7267	1.40173	128.512	1.50182	69.2167
1.40375	257.137	1.5038	75.49	1.5038	70.1967	1.5038	80.51	1.40375	110.819	1.5038	65.8634
1.40577	283.812	1.50577	75.2933	1.50577	67.8634	1.50577	77.3534	1.40577	98.944	1.50577	65.3333
1.40779	229.787	1.50775	76.2533	1.50775	68.4134	1.50775	77.47	1.40779	94.052	1.50775	65.7267
1.40982	180.973	1.50973	77.7833	1.50973	69.6867	1.50973	83.47	1.40982	79.4027	1.50973	68.51
1.41184	161.303	1.51171	75.2733	1.51171	72.0766	1.51171	81.8033	1.41184	83	1.51171	71.45
1.41386	155.727	1.51368	79.3534	1.51368	75.8033	1.51368	80.6466	1.41386	79.0693	1.51368	69.8433
1.41588	147.723	1.51566	76.7432	1.51566	74.7467	1.51566	84.2733	1.41588	74.8787	1.51566	74.47
1.4179	134.493	1.51764	80.6066	1.51764	76.1366	1.51764	76.8233	1.4179	67.1773	1.51764	73.2933
1.41991	124.104	1.51961	83.8033	1.51961	76.1967	1.51961	79.1967	1.41991	61.632	1.51961	69.2167
1.42193	104.649	1.52158	85.0566	1.52158	75.2933	1.52158	81.3734	1.42193	60.4027	1.52158	71.6466
1.42395	100	1.52356	82.1331	1.52356	71.4099	1.52356	78.2733	1.42395	57.684	1.52356	69.47
1.42596	95.2467	1.52553	80.0766	1.52553	79.2933	1.52553	78.0766	1.42596	55.9307	1.52553	75.4535
1.42798	91.3853	1.5275	79.3534	1.5275	80.2533	1.5275	79.2332	1.42798	54.684	1.5275	74.55
1.43	86.8227	1.52947	78.4299	1.52947	76.47	1.52947	79.9399	1.43	53.2253	1.52947	74.49
1.43201	89.8053	1.53145	85.1767	1.53145	78.1166	1.53145	81.7267	1.43201	52.9267	1.53145	75.8233
1.43403	89.1387	1.53342	86.6466	1.53342	74.0566	1.53342	75.49	1.43403	53.524	1.53342	69.55
1.43604	86.4547	1.53539	84.2733	1.53539	76.96	1.53539	82.7267	1.43604	53.0867	1.53539	73.49
1.43805	89.368	1.53735	84.8433	1.53735	83.7267	1.53735	83.7467	1.43805	52.6667	1.53735	78.98
1.44006	94.0693	1.53932	91.1767	1.53932	80.9034	1.53932	79.04	1.44006	52.632	1.53932	77.98
1.44208	93.8053	1.54129	86.6466	1.54129	85.04	1.54129	87.55	1.44208	55.844	1.54129	76.7067
1.44409	91.788	1.54326	92.4535	1.54326	82.6867	1.54326	91.3934	1.44409	56.2293	1.54326	69.3133
1.4461	93.6493	1.54522	86.9434	1.54522	78.7267	1.54522	94.1567	1.4461	56.3507	1.54522	74.5701
1.44811	94.1773	1.54719	85.7267	1.54719	80.04	1.54719	87	1.44811	59	1.54719	77.2933
1.45012	94.528	1.54916	87.1366	1.54916	81.8634	1.54916	84.6667	1.45012	55.8573	1.54916	74.9199
1.45213	87	1.55112	89.45	1.55112	80.3534	1.55112	87.53	1.45213	63.2293	1.55112	72.3133
1.45413	91.4547	1.55309	90.8433	1.55309	84.1767	1.55309	93.3133	1.45413	59.684	1.55309	76.1366
1.45614	96.896	1.55505	91.1767	1.55505	81.6667	1.55505	84.1366	1.45614	59.3853	1.55505	80.1567
1.45815	92.896	1.55701	94.96	1.55701	82.9199	1.55701	86.1201	1.45815	59.42	1.55701	82.2933
1.46015	93.2467	1.55897	92.3734	1.55897	80.53	1.55897	88.53	1.46015	58.4893	1.55897	81.7467
1.46216	99.58	1.56094	93.8634	1.56094	74.8233	1.56094	89.8834	1.46216	60.104	1.56094	80.9234
1.46417	107.351	1.5629	93.0601	1.5629	79.9199	1.5629	84.3133	1.46417	61.5627	1.5629	79.4334
1.46617	106.861	1.56486	90.4334	1.56486	80.47	1.56486	87.8233	1.46617	58.2813	1.56486	81.0801
1.46817	106.597	1.56682	93.4134	1.56682	83.1366	1.56682	89.7633	1.46817	55.316	1.56682	84.55
1.47018	104.069	1.56878	91.6867	1.56878	81.6066	1.56878	90.4099	1.47018	55.0173	1.56878	79.6667
1.47218	107.961	1.57073	89.6266	1.57073	82.49	1.57073	91.1567	1.47218	54.0173	1.57073	80.3934
1.47418	110.892	1.57269	92.6066	1.57269	83.02	1.57269	88.3333	1.47418	55.368	1.57269	82.1201
1.47618	111.965	1.57465	89.9399	1.57465	86.0601	1.57465	86.02	1.47618	55.632	1.57465	83.5901
1.47818	109.667	1.57661	89.1567	1.57661	84.1201	1.57661	87.6667	1.47818	52.9827	1.57661	85.4134
1.48018	109.264	1.57856	91.3534	1.57856	79.9635	1.57856	90.6466	1.48018	54.736	1.57856	83.5901
1.48218	112.809	1.58052	97.55	1.58052	82.0601	1.58052	92.7833	1.48218	58	1.58052	82.7467
1.48418	111.563	1.58247	98.02	1.58247	82.8433	1.58247	92.9399	1.48418	58.632	1.58247	80.9034
1.48618	106.104	1.58443	97.2933	1.58443	82.1567	1.58443	87.8634	1.48618	62.5627	1.58443	80.1567
1.48818	106.753	1.58638	97.1366	1.58638	81.8834	1.58638	90.1767	1.48818	62.896	1.58638	82.9399
1.49018	109.528	1.58833	94.51	1.58833	80.3734	1.58833	93.0966	1.49018	60.9307	1.58833	84.7067
1.49217	104.437	1.59028	92.6867	1.59028	78.51	1.59028	93.98	1.49217	59.316	1.59028	83.98
1.49417	106.472	1.59224	96.1967	1.59224	79.8634	1.59224	96.1366	1.49417	60.8613	1.59224	82.6066
1.49616	105.208	1.59419	99	1.59419	84.02	1.59419	96.49	1.49616	59.3333	1.59419	85.6066
1.49816	101.753	1.59614	95.2933	1.59614	79.3333	1.59614	91.6867	1.49816	64.1773	1.59614	83.1166
1.50015	103.403	1.59809	99.3133	1.59809	82.51	1.59809	92.6832	1.50015	59.0867	1.59809	82.9199
1.50215	102.667	1.60003	101.217	1.60003	82.5866	1.60003	95.2332	1.50215	62.5413	1.60003	82.1166
1.50414	101.476	1.60198	92.0601	1.60198	81.3934	1.60198	100.94	1.50414	65.1253	1.60198	85.0601
1.50613	103.403	1.60393	93.2968	1.60393	82.7833	1.60393	99.8999	1.50613	62.156	1.60393	86.1567
1.50812	99.8227	1.60588	98.2367	1.60588	85.0966	1.60588	94.47	1.50812	64.632	1.60588	86.7267
1.51011	101.979	1.60782	95.8834	1.60782	85.2132	1.60782	91.9199	1.51011	63.052	1.60782	86.7067
1.5121	99.0347	1.60977	95.0966	1.60977	83.1166	1.60977	98.8799	1.5121	58.052	1.60977	86.6867
1.51409	98.528	1.61171	97.8999	1.61171	81.6466	1.61171	102.353	1.51409	66.7013	1.61171	85.1567
1.51608	100.615	1.61366	100.157	1.61366	85.7868	1.61366	100.02	1.51608	64.0867	1.61366	90.1567
1.51807	108.156	1.6156	102.823	1.6156	85.9034	1.6156	97.2933	1.51807	66.104	1.6156	89.8634
1.52006	110.316	1.61755	109.587	1.61755	86.6466	1.61755	95.0566	1.52006	65.1213	1.61755	85.3934
1.52205	114.459	1.61949	106.41	1.61949	87.2332	1.61949	98.8834	1.52205	61.5973	1.61949	83.8834
1.52403	115.125	1.62143	96.8834	1.62143	96.1567	1.62143	99.7067	1.52403	61.9307	1.62143	88.2933
1.52602	113.965	1.62337	99.6667	1.62337	93.1767	1.62337	105.767	1.52602	60.788	1.62337	82.6266
1.528	112.805	1.62531	104.43	1.62531	95.02	1.62531	102.277	1.528	63.4373	1.62531	89.2167
1.52999	113.156	1.62725	105.077	1.62725	94.1366	1.62725	104.767	1.52999	68.7707	1.62725	93
1.53197	116.931	1.62919	106.04	1.62919	91.7232	1.62919	100.177	1.53197	68.7533	1.62919	90.6867
1.53396	120.493	1.63113	107	1.63113	96.96	1.63113	95.96	1.53396	66.3853	1.63113	89.53
1.53594	115.597	1.63307	111.037	1.63307	93.49	1.63307	100.55	1.53594	64.7187	1.63307	93.55
1.53792	110.563	1.63501	117.98	1.63501	99.1767	1.63501	114.237	1.53792	63.42	1.63501	98.4334
1.5399	113.493	1.63694	118.647	1.63694	105.783	1.63694	111.473	1.5399	71.264	1.63694	94.55
1.54188	114.896	1.63888	109.313	1.63888	120.293	1.63888	123.064	1.54188	77.844	1.63888	98.9399
1.54386	114.667	1.64081	116.707	1.64081	147.956	1.64081	123.393	1.54386	71.7187	1.64081	110.923
1.54584	110.58	1.64275	127.14	1.64275	208.146	1.64275	114.763	1.54584	68.0693	1.64275	124.137
1.54782	103.212	1.64468	125.433	1.64468	429.512	1.64468	121.647	1.54782	68.368	1.64468	142.133
1.5498	107.333	1.64662	143.667	1.64662	975.293	1.64662	135.51	1.5498	73.5453	1.64662	146.446
1.55178	107.42	1.64855	152.687	1.64855	929.677	1.64855	147.59	1.55178	74.1427	1.64855	156.973
1.55376	102.736	1.65048	168.413	1.65048	562.496	1.65048	173.743	1.55376	68.2467	1.65048	177.7
1.55573	108.087	1.65241	211.33	1.65241	511.634	1.65241	198.587	1.55573	69.3853	1.65241	186.33
1.55771	114.875	1.65434	246.43	1.65434	455.637	1.65434	235.753	1.55771	77.212	1.65434	210.67
1.55968	104.909	1.65627	270.453	1.65627	457.76	1.65627	277.875	1.55968	69.476	1.65627	222.554
1.56166	112.121	1.6582	276.63	1.6582	395.902	1.6582	320.686	1.56166	75.632	1.6582	270.597
1.56363	112.844	1.66013	296.96	1.66013	316.513	1.66013	341.27	1.56363	73	1.66013	301.694
1.56561	109.212	1.66206	317.836	1.66206	296.216	1.66206	345.466	1.56561	74.0347	1.66206	332.803
1.56758	110.632	1.66399	334.986	1.66399	300.493	1.66399	360.743	1.56758	78.6493	1.66399	366.616
1.56955	106.385	1.66592	370.649	1.66592	318.693	1.66592	368.1	1.56955	76.368	1.66592	390.259
1.57152	112.58	1.66784	382.419	1.66784	278.476	1.66784	381.627	1.57152	75.684	1.66784	413.266
1.57349	115.424	1.66977	390.063	1.66977	256.376	1.66977	397.306	1.57349	71.4547	1.66977	492.628
1.57546	110.615	1.67169	388.226	1.67169	246.713	1.67169	408.119	1.57546	71.1907	1.67169	603.579
1.57743	114.511	1.67362	393.743	1.67362	272.92	1.67362	403.332	1.57743	73.524	1.67362	562.541
1.5794	108.299	1.67554	399.61	1.67554	283.907	1.67554	415.339	1.5794	74.948	1.67554	480.02
1.58137	108.281	1.67746	419.317	1.67746	284.007	1.67746	420.073	1.58137	76.948	1.67746	441.863
1.58334	107.667	1.67939	426.547	1.67939	277.943	1.67939	443.439	1.58334	78.368	1.67939	427.809
1.58531	103.212	1.68131	419.346	1.68131	284.643	1.68131	459.076	1.58531	76.052	1.68131	417.666
1.58727	104.493	1.68323	424.17	1.68323	288.66	1.68323	466.582	1.58727	76.0173	1.68323	439.012
1.58924	99.7747	1.68515	418.973	1.68515	285.273	1.68515	467.382	1.58924	75.3507	1.68515	467.561
1.5912	99.264	1.68707	397.683	1.68707	274.75	1.68707	420.868	1.5912	75.8613	1.68707	453.07
1.59317	99.9827	1.68899	412.767	1.68899	263.417	1.68899	415.639	1.59317	79.5107	1.68899	483.154
1.59513	100.247	1.69091	442.6	1.69091	265.14	1.69091	408.139	1.59513	76.3333	1.69091	484.435
1.59709	104.701	1.69282	453.922	1.69282	267.51	1.69282	398.64	1.59709	75.632	1.69282	474.179
1.59906	105.684	1.69474	445.909	1.69474	266.94	1.69474	383.94	1.59906	78.4027	1.69474	472.573
1.60102	101.385	1.69666	438.993	1.69666	256.137	1.69666	391.887	1.60102	78.0867	1.69666	482.137
1.60298	97.8053	1.69857	411.9	1.69857	252.84	1.69857	411.947	1.60298	73.8227	1.69857	480.584
1.60494	98.3507	1.70049	383.99	1.70049	264.5	1.70049	390.16	1.60494	71.4373	1.70049	434.46
1.6069	100.753	1.7024	427.917	1.7024	264.766	1.7024	372.594	1.6069	72.3853	1.7024	382.78
1.60886	104.823	1.70432	533.641	1.70432	266.296	1.70432	393.697	1.60886	75.7187	1.70432	349.653
1.61082	113.792	1.70623	864.272	1.70623	278.423	1.70623	411.608	1.61082	72.3853	1.70623	319.09
1.61278	105.459	1.70814	1306.26	1.70814	268.433	1.70814	406.154	1.61278	76.3507	1.70814	302.013
1.61473	108.264	1.71005	1372.46	1.71005	256.727	1.71005	393.577	1.61473	81.6147	1.71005	286.627
1.61669	117.017	1.71196	770.354	1.71196	244.446	1.71196	401.783	1.61669	82.632	1.71196	262.017
1.61865	107.753	1.71387	524.377	1.71387	242.74	1.71387	468.01	1.61865	80.6493	1.71387	228.353
1.6206	107.069	1.71578	373.546	1.71578	236.743	1.71578	495.787	1.6206	81.9133	1.71578	213.317
1.62256	109	1.71769	272.39	1.71769	221.213	1.71769	431.676	1.62256	91.9307	1.71769	205.02
1.62451	111.212	1.7196	228.49	1.7196	203.213	1.7196	354.136	1.62451	86.4547	1.7196	182.157
1.62646	115.299	1.72151	204.137	1.72151	178.253	1.72151	251.113	1.62646	81.9093	1.72151	169.393
1.62842	110.58	1.72342	190.177	1.72342	168.96	1.72342	205.583	1.62842	82.5067	1.72342	154.783
1.63037	112.295	1.72532	185.45	1.72532	159.723	1.72532	185.763	1.63037	82.208	1.72532	155.823
1.63232	118.931	1.72723	165.527	1.72723	146.683	1.72723	167.847	1.63232	89.42	1.72723	148.787
1.63427	113.671	1.72913	167.94	1.72913	131.783	1.72913	155.097	1.63427	89.896	1.72913	144.883
1.63622	122.021	1.73104	160.84	1.73104	132.393	1.73104	148.96	1.63622	92.212	1.73104	145.233
1.63817	118.528	1.73294	165.313	1.73294	127.803	1.73294	143.51	1.63817	98.9307	1.73294	143.313
1.64012	122.844	1.73485	162.197	1.73485	120	1.73485	144.08	1.64012	117.944	1.73485	144.18
1.64207	130.545	1.73675	163.827	1.73675	122.94	1.73675	134	1.64207	131.763	1.73675	138.783
1.64401	137.549	1.73865	157.413	1.73865	122.51	1.73865	127.393	1.64401	156.469	1.73865	146.667
1.64596	146.143	1.74055	151.49	1.74055	122.57	1.74055	137.747	1.64596	186.544	1.74055	153.903
1.64791	158.493	1.74245	156.843	1.74245	119.353	1.74245	132.1	1.64791	247.479	1.74245	139.687
1.64985	174.809	1.74435	150.823	1.74435	118.88	1.74435	136.413	1.64985	376.805	1.74435	139.707
1.6518	189.403	1.74625	152.667	1.74625	117.803	1.74625	132.117	1.6518	502.116	1.74625	143.51
1.65374	221.507	1.74815	155.177	1.74815	117.49	1.74815	141.097	1.65374	515.85	1.74815	149.197
1.65569	260.788	1.75005	159.197	1.75005	119.41	1.75005	135.313	1.65569	469.173	1.75005	149.273
1.65763	298.507	1.75194	161.37	1.75194	113.43	1.75194	130.02	1.65763	417.205	1.75194	149.647
1.65957	340.177	1.75384	162.903	1.75384	118.157	1.75384	130.373	1.65957	394.725	1.75384	149.92
1.66151	390.095	1.75574	163.12	1.75574	121.943	1.75574	134.157	1.66151	378.891	1.75574	147.92
1.66345	424.567	1.75763	167.257	1.75763	116.53	1.75763	133	1.66345	350.372	1.75763	155.707
1.66539	454.021	1.75952	165	1.75952	118.627	1.75952	131.353	1.66539	333.312	1.75952	164
1.66733	486.879	1.76142	159.45	1.76142	118.687	1.76142	131.863	1.66733	340.472	1.76142	162.51
1.66927	491.073	1.76331	159.883	1.76331	121.803	1.76331	133.94	1.66927	346.775	1.76331	160.883
1.67121	483.441	1.7652	162.47	1.7652	118.607	1.7652	135.137	1.67121	356.463	1.7652	164.024
1.67315	494.931	1.7671	162.94	1.7671	118.39	1.7671	127.333	1.67315	373.8	1.7671	158.04
1.67509	506.48	1.76899	163.92	1.76899	121.253	1.76899	127.393	1.67509	374.779	1.76899	158.687
1.67702	500.216	1.77088	168.117	1.77088	122.373	1.77088	133.63	1.67702	361.303	1.77088	157.393
1.67896	478.472	1.77277	167.863	1.77277	124.57	1.77277	133.59	1.67896	335.247	1.77277	156.313
1.68089	450.117	1.77465	162.277	1.77465	123.863	1.77465	129.49	1.68089	310.923	1.77465	157.567
1.68283	442.052	1.77654	162.02	1.77654	122.863	1.77654	129.647	1.68283	308.78	1.77654	160.097
1.68476	435.567	1.77843	165.683	1.77843	129.883	1.77843	134.783	1.68476	307.447	1.77843	157.903
1.68669	432.831	1.78032	170.843	1.78032	129.353	1.78032	139.883	1.68669	295.499	1.78032	159.14
1.68863	437.255	1.7822	168.63	1.7822	127.667	1.7822	136.393	1.68863	283.343	1.7822	159.1
1.69056	418.133	1.78409	161.373	1.78409	129.803	1.78409	129.37	1.69056	263.031	1.78409	152.333
1.69249	403.991	1.78597	166.94	1.78597	122.51	1.78597	129.84	1.69249	244.399	1.78597	149.727
1.69442	410.043	1.78786	166.843	1.78786	121.157	1.78786	134.49	1.69442	253.117	1.78786	144.2
1.69635	408.077	1.78974	163.04	1.78974	121.253	1.78974	135.803	1.69635	250.589	1.78974	143.943
1.69828	409.06	1.79162	162.137	1.79162	124.59	1.79162	132.9	1.69828	244.589	1.79162	146.413
1.70021	419.359	1.79351	167.33	1.79351	131.514	1.79351	132.803	1.70021	249.745	1.79351	140.41
1.70213	417.831	1.79539	170.39	1.79539	134.41	1.79539	131.51	1.70213	259.075	1.79539	133.37
1.70406	418.195	1.79727	173.233	1.79727	130.53	1.79727	135.08	1.70406	258.529	1.79727	131.763
1.70599	450.667	1.79915	170.49	1.79915	129.94	1.79915	135.863	1.70599	271.551	1.79915	132.41
1.70791	473.156	1.80103	168.567	1.80103	133.747	1.80103	133.983	1.70791	286.94	1.80103	134.57
1.70984	467.615	1.80291	163.976	1.80291	129.024	1.80291	136.257	1.70984	304.9	1.80291	128.104
1.71176	436.164	1.80479	165.06	1.80479	121.064	1.80479	141.9	1.71176	380.369	1.80479	135.12
1.71369	426.393	1.80666	166.297	1.80666	125.333	1.80666	139.723	1.71369	465.081	1.80666	123.767
1.71561	430.021	1.80854	159.923	1.80854	126.683	1.80854	137.607	1.71561	310.12	1.80854	128.217
1.71753	431.528	1.81042	162.59	1.81042	125.82	1.81042	134.783	1.71753	232.967	1.81042	130.683
1.71945	438.511	1.81229	155.943	1.81229	125.743	1.81229	135.627	1.71945	213.621	1.81229	124.45
1.72137	412.441	1.81416	157.337	1.81416	114.903	1.81416	130.843	1.72137	206.005	1.81416	120.607
1.72329	380.701	1.81604	163.863	1.81604	122.667	1.81604	135.273	1.72329	195.792	1.81604	117.51
1.72521	338.1	1.81791	160.727	1.81791	127.113	1.81791	125.61	1.72521	175.199	1.81791	122.863
1.72713	317.083	1.81978	156.703	1.81978	127.783	1.81978	126.413	1.72713	148.268	1.81978	130.47
1.72905	298.177	1.82166	159.527	1.82166	124.883	1.82166	141.39	1.72905	128.861	1.82166	124.353
1.73097	260.073	1.82353	159.353	1.82353	128.217	1.82353	129.61	1.73097	117.701	1.82353	121.49
1.73289	225.195	1.8254	156.057	1.8254	126.807	1.8254	135.04	1.73289	111.351	1.8254	127.273
1.7348	197.952	1.82727	154.253	1.82727	125.157	1.82727	135.253	1.7348	105.455	1.82727	120.41
1.73672	168.385	1.82914	147.33	1.82914	123.353	1.82914	140.41	1.73672	101.052	1.82914	115.333
1.73863	148.472	1.83101	160.86	1.83101	120.687	1.83101	129.51	1.73863	101.281	1.83101	116.217
1.74055	137.961	1.83287	150.353	1.83287	118.49	1.83287	133.217	1.74055	96.9653	1.83287	118.057
1.74246	130.139	1.83474	155.04	1.83474	120.177	1.83474	137.94	1.74246	96.5973	1.83474	118.45
1.74437	133.455	1.83661	153.12	1.83661	118.63	1.83661	137.787	1.74437	107.563	1.83661	110.37
1.74628	128.052	1.83847	155.217	1.83847	122.647	1.83847	136.16	1.74628	100.879	1.83847	115.86
1.7482	132.896	1.84034	157.803	1.84034	123.94	1.84034	129.667	1.7482	98.0867	1.84034	116.587
1.75011	126.983	1.8422	159.393	1.8422	126.547	1.8422	131.567	1.75011	98.4587	1.8422	120.393
1.75202	123.121	1.84406	156.177	1.84406	122.98	1.84406	132.607	1.75202	89.6667	1.84406	122.02
1.75393	123.455	1.84593	159.153	1.84593	123.647	1.84593	135.157	1.75393	88.4373	1.84593	117.45
1.75583	126.701	1.84779	156.507	1.84779	125.47	1.84779	136.53	1.75583	97.316	1.84779	116.803
1.75774	117.212	1.84965	151.43	1.84965	126.607	1.84965	132.883	1.75774	104.58	1.84965	111.863
1.75965	128.087	1.85151	152.843	1.85151	131.233	1.85151	133.94	1.75965	109.528	1.85151	113.273
1.76156	128.247	1.85337	154.727	1.85337	125.453	1.85337	134.293	1.76156	104.316	1.85337	116.587
1.76346	124.615	1.85523	158.49	1.85523	125.257	1.85523	138.39	1.76346	96.7187	1.85523	115.587
1.76537	126.264	1.85709	163.667	1.85709	126.157	1.85709	132	1.76537	99.5973	1.85709	121.996
1.76727	126.563	1.85895	161.393	1.85895	132.567	1.85895	130.157	1.76727	96.9307	1.85895	118.667
1.76918	129.983	1.86081	158.02	1.86081	132.567	1.86081	129.47	1.76918	104.809	1.86081	121.47
1.77108	127.035	1.86266	154.02	1.86266	137.627	1.86266	128.883	1.77108	106.229	1.86266	118.217
1.77298	118.805	1.86452	149.003	1.86452	135.9	1.86452	133.67	1.77298	102.775	1.86452	111.667
1.77488	120.017	1.86637	143.47	1.86637	131.47	1.86637	138.514	1.77488	102.913	1.86637	115.097
1.77679	128.212	1.86823	148.51	1.86823	131.157	1.86823	143.413	1.77679	97.368	1.86823	117.393
1.77869	127.247	1.87008	153.137	1.87008	136.687	1.87008	136.92	1.77869	103.879	1.87008	119.14
1.78059	119.753	1.87193	154.667	1.87193	137.587	1.87193	145.67	1.78059	102.368	1.87193	126.607
1.78249	127.195	1.87379	154.353	1.87379	141.373	1.87379	138.82	1.78249	93.8227	1.87379	123.41
1.78438	132.017	1.87564	151.807	1.87564	147.98	1.87564	135.647	1.78438	97.996	1.87564	129.587
1.78628	125.385	1.87749	153.14	1.87749	156.683	1.87749	131.683	1.78628	98.8573	1.87749	128.393
1.78818	125.177	1.87934	154.51	1.87934	162.406	1.87934	138.493	1.78818	99.9133	1.87934	130.823
1.79008	121.965	1.88119	157.49	1.88119	168.366	1.88119	138.433	1.79008	102.087	1.88119	133.803
1.79197	122.316	1.88304	162.943	1.88304	193.21	1.88304	143.273	1.79197	98.788	1.88304	131.96
1.79387	126.632	1.88489	153.43	1.88489	219.66	1.88489	148.08	1.79387	94.5453	1.88489	136.353
1.79576	122.857	1.88673	152.547	1.88673	267.556	1.88673	149.727	1.79576	94.0347	1.88673	135.02
1.79765	125	1.88858	163.643	1.88858	329.252	1.88858	149.353	1.79765	94.0867	1.88858	145.177
1.79955	129.597	1.89043	174.117	1.89043	436.905	1.89043	161.237	1.79955	99.8053	1.89043	153.393
1.80144	126.333	1.89227	179.727	1.89227	672.573	1.89227	168.177	1.80144	103.701	1.89227	164.217
1.80333	135.281	1.89412	179.667	1.89412	1274.75	1.89412	170	1.80333	101.896	1.89412	170.453
1.80522	126.017	1.89596	183.097	1.89596	3090.66	1.89596	176.47	1.80522	101.493	1.89596	177.614
1.80711	122.035	1.89781	192.057	1.89781	4306.51	1.89781	188.12	1.80711	99.6147	1.89781	191.087
1.809	124	1.89965	217	1.89965	3451.58	1.89965	209.064	1.809	94.6493	1.89965	220.894
1.81089	124	1.90149	239.493	1.90149	2467.89	1.90149	220.177	1.81089	97.9827	1.90149	250.89
1.81278	120.736	1.90333	262.73	1.90333	1876.4	1.90333	248.317	1.81278	99.7187	1.90333	293.117
1.81467	121	1.90517	284.827	1.90517	1627.76	1.90517	287.89	1.81467	100.42	1.90517	337.097
1.81655	127.125	1.90701	302.727	1.90701	1553.2	1.90701	328.681	1.81655	99.944	1.90701	399.107
1.81844	129.701	1.90885	348.04	1.90885	1562.79	1.90885	380.731	1.81844	103.312	1.90885	530.744
1.82032	132.948	1.91069	420.197	1.91069	1341.18	1.91069	418.951	1.82032	99.7707	1.91069	714.848
1.82221	130.545	1.91253	457.574	1.91253	1103.57	1.91253	464.988	1.82221	95	1.91253	762.861
1.82409	129.844	1.91436	488.947	1.91436	831.73	1.91436	502.708	1.82409	95.7707	1.91436	715.007
1.82598	127.407	1.9162	542.614	1.9162	658.6	1.9162	512.67	1.82598	97.7533	1.9162	615.963
1.82786	126.476	1.91804	620.694	1.91804	547.126	1.91804	539.186	1.82786	98.2987	1.91804	585.667
1.82974	120.615	1.91987	674.107	1.91987	507.359	1.91987	619.901	1.82974	96.948	1.91987	578.406
1.83162	122.035	1.9217	656.224	1.9217	460.412	1.9217	767.556	1.83162	96.8053	1.9217	564.516
1.8335	125.069	1.92354	595.096	1.92354	428.425	1.92354	939.346	1.8335	100.156	1.92354	565.359
1.83538	124.385	1.92537	594.888	1.92537	381.825	1.92537	1031.68	1.83538	103.403	1.92537	600.547
1.83726	120	1.9272	627.062	1.9272	341.761	1.9272	947.471	1.83726	104.931	1.9272	606.45
1.83914	129.649	1.92903	605.215	1.92903	325.311	1.92903	797.384	1.83914	105.511	1.92903	586.593
1.84102	137.684	1.93086	542.895	1.93086	311.912	1.93086	694.643	1.84102	104.948	1.93086	575.456
1.84289	138.684	1.93269	505.676	1.93269	283.219	1.93269	699.784	1.84289	104.736	1.93269	569.806
1.84477	139.299	1.93452	495.153	1.93452	279.459	1.93452	703.205	1.84477	105.351	1.93452	557.189
1.84665	137.052	1.93635	474.366	1.93635	296.416	1.93635	692.365	1.84665	102.632	1.93635	560.255
1.84852	138.368	1.93818	487.783	1.93818	303.653	1.93818	615.822	1.84852	106.528	1.93818	571.048
1.85039	142.563	1.94001	514.023	1.94001	308.066	1.94001	600.446	1.85039	108.827	1.94001	577.648
1.85227	148.195	1.94183	541.43	1.94183	324.769	1.94183	617.423	1.85227	104.965	1.94183	589.119
1.85414	155.195	1.94366	568.272	1.94366	330.416	1.94366	616.746	1.85414	103.368	1.94366	605.553
1.85601	162.931	1.94548	577.069	1.94548	323.929	1.94548	630.976	1.85601	100.736	1.94548	622.602
1.85788	172.299	1.94731	548.726	1.94731	326.676	1.94731	648.366	1.85788	98.8053	1.94731	642.905
1.85976	180.684	1.94913	525.909	1.94913	330.093	1.94913	682.509	1.85976	102.788	1.94913	651.478
1.86163	195.667	1.95095	529.836	1.95095	328.153	1.95095	751.234	1.86163	108.121	1.95095	646.585
1.86349	214.965	1.95278	545.373	1.95278	324.693	1.95278	867.069	1.86349	111.368	1.95278	636.696
1.86536	233.16	1.9546	539.77	1.9546	340.855	1.9546	1056.11	1.86536	112.264	1.9546	644.46
1.86723	241.844	1.95642	530.93	1.95642	390.508	1.95642	1246.48	1.86723	113.965	1.95642	657.717
1.8691	265.351	1.95824	563.214	1.95824	413.535	1.95824	1371.61	1.8691	115.247	1.95824	676.133
1.87096	289.052	1.96006	646.631	1.96006	379.263	1.96006	1313.07	1.87096	112.299	1.96006	704.479
1.87283	297.052	1.96188	785.204	1.96188	336	1.96188	962.008	1.87283	115.299	1.96188	715.235
1.8747	315.16	1.96369	879.185	1.96369	325.697	1.96369	774.413	1.8747	128.809	1.96369	726.165
1.87656	331.372	1.96551	908.467	1.96551	336.424	1.96551	711.525	1.87656	132.195	1.96551	799.741
1.87842	338.615	1.96733	1032.05	1.96733	368.787	1.96733	691.549	1.87842	128.299	1.96733	847.404
1.88029	354.563	1.96914	703.534	1.96914	435.522	1.96914	670.882	1.88029	132.143	1.96914	715.529
1.88215	368.459	1.97096	506.896	1.97096	491.734	1.97096	641.681	1.88215	138.247	1.97096	563.26
1.88401	371.775	1.97277	403.549	1.97277	408.038	1.97277	645.174	1.88401	151	1.97277	444.138
1.88587	366.281	1.97459	332.432	1.97459	294.043	1.97459	666.347	1.88587	167.545	1.97459	354.728
1.88773	358.784	1.9764	268.21	1.9764	264.31	1.9764	621.845	1.88773	191.156	1.9764	306.648
1.88959	367.117	1.97821	228.293	1.97821	258.233	1.97821	603.908	1.88959	239.533	1.97821	248.621
1.89145	373.805	1.98002	195.137	1.98002	220.827	1.98002	591.746	1.89145	360.717	1.98002	215.77
1.89331	383.035	1.98183	176.117	1.98183	193.807	1.98183	588.374	1.89331	868.309	1.98183	179.807
1.89516	403.485	1.98364	165.587	1.98364	172.534	1.98364	506.266	1.89516	1682.67	1.98364	165.647
1.89702	442.005	1.98545	159.587	1.98545	153.883	1.98545	407.125	1.89702	1646.59	1.98545	155.547
1.89888	500.067	1.98726	146.493	1.98726	135.823	1.98726	269.583	1.89888	986.168	1.98726	142.04
1.90073	578.683	1.98907	144.177	1.98907	125.507	1.98907	212.483	1.90073	752.871	1.98907	142.197
1.90259	669.316	1.99088	137.9	1.99088	125.647	1.99088	170.177	1.90259	645.377	1.99088	138.647
1.90444	754.632	1.99268	134.45	1.99268	126.727	1.99268	162.217	1.90444	698.411	1.99268	129.197
1.90629	818.093	1.99449	132.45	1.99449	123.707	1.99449	154.727	1.90629	760.314	1.99449	119.217
1.90815	870.751	1.99629	129.763	1.99629	119.433	1.99629	142.667	1.90815	744.583	1.99629	115.02
1.91	930.308	1.9981	127.607	1.9981	115.747	1.9981	139.723	1.91	746.994	1.9981	119.413
1.91185	994.852	1.9999	129.097	1.9999	114.373	1.9999	138.273	1.91185	882.059	1.9999	119.413
1.9137	1054.95	2.0017	128.393	2.0017	110.257	2.0017	133.803	1.9137	927.812	2.0017	113.627
1.91555	1120.49	2.00351	122.393	2.00351	104.413	2.00351	132.823	1.91555	752.636	2.00351	111.92
1.9174	1148.64	2.00531	121.333	2.00531	107.04	2.00531	126.823	1.9174	605.893	2.00531	113.527
1.91924	1126.56	2.00711	116.647	2.00711	108.943	2.00711	128.04	1.91924	567.261	2.00711	114.43
1.92109	1081.34	2.00891	118.783	2.00891	100.177	2.00891	124.607	1.92109	536.981	2.00891	113.49
1.92294	1067.59	2.01071	119.567	2.01071	104.117	2.01071	122.037	1.92294	512.921	2.01071	108.47
1.92478	1058.2	2.01251	126.98	2.01251	101.55	2.01251	124.113	1.92478	469.617	2.01251	106.49
1.92663	1061.09	2.0143	124.723	2.0143	103.297	2.0143	113.466	1.92663	426.115	2.0143	103.783
1.92847	1089.14	2.0161	128.117	2.0161	110.393	2.0161	118.333	1.92847	413.565	2.0161	104.96
1.93032	1098.84	2.0179	124.59	2.0179	106.333	2.0179	122.707	1.93032	411.172	2.0179	107.803
1.93216	1087.25	2.01969	120.843	2.01969	98	2.01969	118.253	1.93216	397.051	2.01969	108.547
1.934	1099.26	2.02149	115.45	2.02149	103.393	2.02149	119.587	1.934	376.916	2.02149	109.077
1.93584	1104.85	2.02328	119.233	2.02328	103.687	2.02328	122.607	1.93584	353.556	2.02328	106.45
1.93769	1072.26	2.02508	116.98	2.02508	102.373	2.02508	115.313	1.93769	347.088	2.02508	104.763
1.93953	1052.01	2.02687	119.47	2.02687	100.883	2.02687	108.51	1.93953	370.875	2.02687	104.803
1.94136	1043.7	2.02866	114.097	2.02866	95.8634	2.02866	108.47	1.94136	392.255	2.02866	100.373
1.9432	1009.79	2.03045	109.823	2.03045	97.8233	2.03045	113.88	1.9432	404.397	2.03045	102.747
1.94504	984.681	2.03224	110.667	2.03224	99.0801	2.03224	116.9	1.94504	401.752	2.03224	108.257
1.94688	910.137	2.03403	111.9	2.03403	103.59	2.03403	118.627	1.94688	417.895	2.03403	104.53
1.94872	829.411	2.03582	114.35	2.03582	104.177	2.03582	119.313	1.94872	429.731	2.03582	103.43
1.95055	780.54	2.03761	109.077	2.03761	101.763	2.03761	116.433	1.95055	444.848	2.03761	103.767
1.95239	745.903	2.0394	108.233	2.0394	102.823	2.0394	114.587	1.95239	433.036	2.0394	103.493
1.95422	749.963	2.04118	107.803	2.04118	106.04	2.04118	110.74	1.95422	409.975	2.04118	99.3734
1.95605	762.753	2.04297	108.607	2.04297	106.177	2.04297	109.217	1.95605	406.164	2.04297	103.197
1.95789	747.471	2.04476	115.707	2.04476	106.903	2.04476	103.547	1.95789	381.158	2.04476	106.49
1.95972	730.747	2.04654	112.703	2.04654	103.61	2.04654	103.153	1.95972	358.136	2.04654	100.077
1.96155	729.413	2.04833	115.703	2.04833	100.923	2.04833	111.627	1.96155	340.961	2.04833	103.51
1.96338	695.877	2.05011	113.217	2.05011	93.4535	2.05011	113.607	1.96338	331.987	2.05011	99.4134
1.96521	644.168	2.05189	121.49	2.05189	96.4334	2.05189	110.04	1.96521	340.16	2.05189	102.607
1.96704	629.861	2.05367	111.863	2.05367	99.1767	2.05367	112.217	1.96704	348.291	2.05367	100.43
1.96887	645.813	2.05545	112.393	2.05545	97.3734	2.05545	108.453	1.96887	408.26	2.05545	96.7633
1.9707	733.344	2.05723	111.923	2.05723	98.4134	2.05723	107.277	1.9707	497.937	2.05723	98
1.97253	859.536	2.05901	111.353	2.05901	100.257	2.05901	110	1.97253	398.965	2.05901	104.313
1.97435	1066.07	2.06079	111.43	2.06079	103.96	2.06079	111.06	1.97435	320.923	2.06079	108.723
1.97618	1235.35	2.06257	113.96	2.06257	99.3333	2.06257	111.353	1.97618	273.568	2.06257	103.823
1.978	1175.91	2.06435	113.02	2.06435	101.117	2.06435	107.98	1.978	245.78	2.06435	98.47
1.97983	1017.84	2.06613	110.373	2.06613	98.9399	2.06613	107.96	1.97983	233.035	2.06613	98.6066
1.98165	867.162	2.0679	113.257	2.0679	99.8033	2.0679	110.04	1.98165	221.341	2.0679	109.233
1.98347	685.732	2.06968	117.237	2.06968	107.217	2.06968	116.92	1.98347	214.644	2.06968	104.747
1.9853	521.288	2.07145	108.233	2.07145	104.65	2.07145	110.45	1.9853	186.943	2.07145	105.53
1.98712	414.155	2.07323	108.703	2.07323	97.9034	2.07323	109.963	1.98712	167.064	2.07323	105.803
1.98894	344.779	2.075	109.57	2.075	99.98	2.075	110.707	1.98894	155.411	2.075	104.963
1.99076	318.727	2.07677	118.317	2.07677	106.647	2.07677	107.293	1.99076	130.636	2.07677	104.823
1.99258	279.411	2.07854	119.04	2.07854	98.4134	2.07854	109.45	1.99258	111.58	2.07854	105.213
1.9944	241.091	2.08031	111.47	2.08031	98.4535	2.08031	104.237	1.9944	103.753	2.08031	112.963
1.99621	212.931	2.08208	108.43	2.08208	98.8634	2.08208	112.903	1.99621	93.6667	2.08208	111.257
1.99803	210.389	2.08385	113.39	2.08385	105.157	2.08385	112.94	1.99803	90.2253	2.08385	109.923
1.99985	188.913	2.08562	119.35	2.08562	115.25	2.08562	115.253	1.99985	94.9307	2.08562	105.747
2.00166	182.917	2.08739	112.02	2.08739	105.803	2.08739	111.14	2.00166	91.58	2.08739	105.08
2.00348	176.077	2.08916	117.37	2.08916	108.587	2.08916	121.47	2.00348	93.632	2.08916	106.217
2.00529	161.528	2.09092	120.996	2.09092	104.843	2.09092	110.51	2.00529	90.1773	2.09092	99.98
2.00711	158.788	2.09269	122.017	2.09269	108.94	2.09269	110.803	2.00711	95.2987	2.09269	101
2.00892	159.996	2.09446	115.627	2.09446	110.51	2.09446	109.373	2.00892	93.2987	2.09446	104.08
2.01073	156.42	2.09622	115.02	2.09622	116.687	2.09622	112.29	2.01073	88.948	2.09622	109.353
2.01254	154.84	2.09798	122.627	2.09798	115.293	2.09798	117.88	2.01254	82.208	2.09798	110.667
2.01435	150.753	2.09975	121.137	2.09975	116.567	2.09975	122.92	2.01435	91.6493	2.09975	118.687
2.01616	157.247	2.10151	125.51	2.10151	127.133	2.10151	121.53	2.01616	86.684	2.10151	119.45
2.01797	154.407	2.10327	131.137	2.10327	136.133	2.10327	128.077	2.01797	86.9653	2.10327	124.097
2.01978	152.247	2.10503	128.627	2.10503	136.8	2.10503	125.803	2.01978	86.1213	2.10503	119.587
2.02159	155.931	2.10679	124.293	2.10679	151.603	2.10679	118.217	2.02159	93	2.10679	126.55
2.02339	156.333	2.10855	128.51	2.10855	170.383	2.10855	129.96	2.02339	92.212	2.10855	134.003
2.0252	158.545	2.11031	132.687	2.11031	208.359	2.11031	132.783	2.0252	83.4027	2.11031	144.59
2.02701	153.264	2.11207	135.507	2.11207	406.767	2.11207	137.623	2.02701	85.2987	2.11207	152.373
2.02881	154.511	2.11382	147.013	2.11382	858.735	2.11382	144.763	2.02881	87.632	2.11382	163.277
2.03061	158.983	2.11558	155.133	2.11558	1960.03	2.11558	157.96	2.03061	86.264	2.11558	176.747
2.03242	156.368	2.11734	174.193	2.11734	1202.32	2.11734	173.554	2.03242	85.7707	2.11734	200.72
2.03422	163.052	2.11909	200.707	2.11909	550.556	2.11909	207.344	2.03422	86.7533	2.11909	220.753
2.03602	168.649	2.12084	231.83	2.12084	453.168	2.12084	250.247	2.03602	78.5067	2.12084	246.746
2.03782	169.896	2.1226	269.757	2.1226	509.871	2.1226	298.73	2.03782	81.3333	2.1226	274.473
2.03962	162.965	2.12435	299.364	2.12435	584.481	2.12435	319.577	2.03962	80.3333	2.12435	300.503
2.04142	151.576	2.1261	315.683	2.1261	664.867	2.1261	303.264	2.04142	80.8787	2.1261	310.08
2.04322	151.944	2.12785	329.026	2.12785	729.307	2.12785	321.411	2.04322	82.0693	2.12785	327.803
2.04502	161.104	2.1296	343.263	2.1296	719.243	2.1296	367.055	2.04502	81.0173	2.1296	381.557
2.04682	162.069	2.13135	388.623	2.13135	664.21	2.13135	413.909	2.04682	83.3853	2.13135	451.231
2.04861	162.385	2.1331	420.317	2.1331	636.858	2.1331	435.685	2.04861	84.4027	2.1331	534.474
2.05041	165.069	2.13485	462.004	2.13485	569.392	2.13485	422.314	2.05041	82.1387	2.13485	564.4
2.05221	162.069	2.1366	537.393	2.1366	490.07	2.1366	406.577	2.05221	80.8747	2.1366	604.472
2.054	161.173	2.13835	570.226	2.13835	422.346	2.13835	418.373	2.054	85.4373	2.13835	610.992
2.05579	164.736	2.14009	551.169	2.14009	356.916	2.14009	484.821	2.05579	88.632	2.14009	582.979
2.05759	161.879	2.14184	532.492	2.14184	313.767	2.14184	588.872	2.05759	89.1253	2.14184	565.362
2.05938	150.931	2.14358	521.065	2.14358	303.164	2.14358	602.796	2.05938	85.58	2.14358	553.625
2.06117	144.403	2.14533	507.232	2.14533	308.107	2.14533	522.608	2.06117	85.104	2.14533	528.418
2.06296	139.788	2.14707	503.516	2.14707	327.371	2.14707	477.26	2.06296	87.4547	2.14707	510.003
2.06475	141.983	2.14881	533.153	2.14881	363.428	2.14881	471.204	2.06475	87.788	2.14881	504.013
2.06654	150.615	2.15055	620.42	2.15055	365.139	2.15055	462.71	2.06654	86.8053	2.15055	497.397
2.06833	148.948	2.15229	758.936	2.15229	331.868	2.15229	445.43	2.06833	88.4547	2.15229	495.857
2.07012	141.931	2.15403	798.14	2.15403	300.894	2.15403	448.836	2.07012	91.6147	2.15403	492.46
2.0719	134.649	2.15577	641.387	2.15577	284.027	2.15577	484.046	2.0719	90.1947	2.15577	467.714
2.07369	143.511	2.15751	630.916	2.15751	272.75	2.15751	529.793	2.07369	89.2987	2.15751	478.5
2.07548	151.229	2.15925	689.35	2.15925	280.06	2.15925	527.833	2.07548	87.4547	2.15925	505.034
2.07726	144.736	2.16099	671.448	2.16099	279.883	2.16099	521.273	2.07726	86.8227	2.16099	505.73
2.07905	147.052	2.16272	617.2	2.16272	277.527	2.16272	519.554	2.07905	95	2.16272	494.206
2.08083	144.26	2.16446	582.304	2.16446	275.306	2.16446	515.594	2.08083	95.948	2.16446	499.822
2.08261	150.805	2.16619	571.954	2.16619	265.07	2.16619	508.317	2.08261	88.736	2.16619	508.932
2.08439	158.316	2.16793	547.657	2.16793	239.23	2.16793	485.967	2.08439	87.3853	2.16793	498.252
2.08618	156.788	2.16966	523.16	2.16966	230.21	2.16966	479.627	2.08618	91.0173	2.16966	508.719
2.08796	147.875	2.17139	518.634	2.17139	240.927	2.17139	495.803	2.08796	94.264	2.17139	508.768
2.08974	156.736	2.17313	496.397	2.17313	248.453	2.17313	533.707	2.08974	94.7533	2.17313	518.442
2.09152	157.191	2.17486	475.313	2.17486	246.02	2.17486	598.74	2.09152	97.264	2.17486	519.566
2.09329	154.507	2.17659	490.693	2.17659	246.667	2.17659	692.38	2.09329	103.705	2.17659	570.01
2.09507	155.861	2.17832	509.409	2.17832	277.86	2.17832	674.384	2.09507	95.2813	2.17832	618.103
2.09685	158.701	2.18005	525.813	2.18005	307.623	2.18005	648.487	2.09685	104.667	2.18005	640.492
2.09862	159.472	2.18178	526.017	2.18178	327.37	2.18178	669.143	2.09862	104.156	2.18178	644.415
2.1004	158.844	2.1835	530.286	2.1835	355.714	2.1835	661.613	2.1004	105.861	2.1835	667.683
2.10217	160.424	2.18523	552.893	2.18523	387.408	2.18523	644.773	2.10217	110.459	2.18523	718.067
2.10395	169.247	2.18696	666.396	2.18696	441.857	2.18696	632.157	2.10395	117.597	2.18696	674.914
2.10572	162.455	2.18868	972.649	2.18868	459.747	2.18868	679.446	2.10572	119.351	2.18868	609.038
2.10749	153.649	2.19041	1323.1	2.19041	398.692	2.19041	799.986	2.10749	125.264	2.19041	605.542
2.10926	154.632	2.19213	1324.23	2.19213	354.954	2.19213	941.266	2.10926	148.684	2.19213	640.972
2.11104	169.056	2.19385	805.997	2.19385	432.107	2.19385	976.928	2.11104	182.761	2.19385	669.627
2.11281	176.931	2.19558	472.283	2.19558	512.867	2.19558	835.125	2.11281	250.804	2.19558	589.591
2.11458	184.104	2.1973	351.781	2.1973	378.896	2.1973	683.494	2.11458	324.691	2.1973	497.76
2.11634	205.333	2.19902	292.196	2.19902	348.62	2.19902	606.404	2.11634	420.811	2.19902	426.426
2.11811	225.948	2.20074	253.52	2.20074	283.76	2.20074	476.44	2.11811	418.097	2.20074	336.855
2.11988	242.139	2.20246	221.423	2.20246	221.366	2.20246	387.437	2.11988	472.643	2.20246	275.644
2.12165	285.944	2.20418	194.88	2.20418	177.017	2.20418	321.366	2.12165	538.617	2.20418	235.497
2.12341	331.264	2.20589	178.956	2.20589	154.137	2.20589	272.556	2.12341	557.281	2.20589	198.104
2.12518	374.628	2.20761	154.607	2.20761	146.707	2.20761	231.23	2.12518	551.3	2.20761	169.79
2.12694	438.589	2.20933	141.527	2.20933	144.22	2.20933	203.406	2.12694	515.28	2.20933	150.18
2.1287	496.94	2.21104	131.37	2.21104	140.417	2.21104	174.133	2.1287	495.925	2.21104	131.18
2.13047	533.109	2.21276	131.057	2.21276	134.534	2.21276	153.446	2.13047	461.639	2.21276	130.57
2.13223	581.217	2.21447	124.41	2.21447	118.803	2.21447	135.057	2.13223	423.321	2.21447	125.257
2.13399	637.611	2.21619	121.767	2.21619	106.293	2.21619	124.39	2.13399	404.649	2.21619	121.353
2.13575	668.913	2.2179	129.827	2.2179	97.98	2.2179	124.06	2.13575	381.584	2.2179	109.843
2.13751	685.372	2.21961	122	2.21961	104.783	2.21961	115.157	2.13751	363.181	2.21961	108.607
2.13927	691.917	2.22132	114.567	2.22132	103.353	2.22132	116.177	2.13927	353.463	2.22132	107.9
2.14103	692.428	2.22303	109.667	2.22303	101.53	2.22303	110.667	2.14103	345.723	2.22303	100.49
2.14279	711.549	2.22474	107.747	2.22474	101.667	2.22474	113.49	2.14279	334.472	2.22474	99.9199
2.14454	737.216	2.22645	109.53	2.22645	100.823	2.22645	111.237	2.14454	321.243	2.22645	102.057
2.1463	739.809	2.22816	110.353	2.22816	99.4099	2.22816	110	2.1463	300.468	2.22816	102.373
2.14805	739.429	2.22987	108.353	2.22987	97.6266	2.22987	112.92	2.14805	293.152	2.22987	101.06
2.14981	766.443	2.23158	108.233	2.23158	95.5901	2.23158	112.273	2.14981	307.684	2.23158	103.53
2.15156	800.031	2.23328	112.47	2.23328	94.8634	2.23328	109.51	2.15156	314.199	2.23328	98.96
2.15332	813.956	2.23499	107.077	2.23499	97.0801	2.23499	107.807	2.15332	314.043	2.23499	100.157
2.15507	802.588	2.23669	111.353	2.23669	94.3499	2.23669	109.94	2.15507	319.896	2.23669	105.607
2.15682	767.32	2.2384	107.727	2.2384	90.7032	2.2384	108.607	2.15682	333.844	2.2384	98.8999
2.15857	734.277	2.2401	105.02	2.2401	88.7633	2.2401	111.41	2.15857	339.285	2.2401	96.2733
2.16032	688.456	2.2418	104.98	2.2418	88.02	2.2418	111.157	2.16032	316.385	2.2418	94.7067
2.16207	659.707	2.2435	103.353	2.2435	93.1166	2.2435	106.393	2.16207	299.129	2.2435	93.3934
2.16382	636.632	2.2452	103.04	2.2452	95.3333	2.2452	106.883	2.16382	310.804	2.2452	90.1967
2.16557	583.684	2.2469	103.217	2.2469	93.5901	2.2469	107.197	2.16557	321.28	2.2469	94.7633
2.16731	564.992	2.2486	101.433	2.2486	90.9234	2.2486	103.293	2.16731	310.605	2.2486	103.627
2.16906	555.485	2.2503	98.8233	2.2503	92.2733	2.2503	106.783	2.16906	294.385	2.2503	96.0966
2.17081	565.996	2.252	97.2167	2.252	89.7267	2.252	107.353	2.17081	288.204	2.252	95.2167
2.17255	576.568	2.2537	106.587	2.2537	100.883	2.2537	101.823	2.17255	297.079	2.2537	93.1767
2.17429	555.932	2.25539	104.667	2.25539	96.6266	2.25539	103.297	2.17429	299.339	2.25539	92.7232
2.17604	543.867	2.25709	106.803	2.25709	92.7467	2.25709	101.863	2.17604	302.404	2.25709	93.2132
2.17778	538.585	2.25878	105.687	2.25878	94.02	2.25878	101.233	2.17778	338.976	2.25878	96.8799
2.17952	531.996	2.26048	103.157	2.26048	89.4735	2.26048	98.98	2.17952	403.9	2.26048	93.8033
2.18126	514.455	2.26217	97.6466	2.26217	92.4535	2.26217	101.197	2.18126	376.319	2.26217	90.7868
2.183	497.264	2.26386	96	2.26386	88.6101	2.26386	96.1001	2.183	334.127	2.26386	96.1567
2.18474	495.035	2.26556	93.53	2.26556	94.2568	2.26556	99.2568	2.18474	310.312	2.26556	99.2332
2.18648	502.493	2.26725	99.5866	2.26725	92.4535	2.26725	100.004	2.18648	318.615	2.26725	93.6066
2.18822	489.16	2.26894	107.037	2.26894	91.9434	2.26894	100.61	2.18822	328.424	2.26894	92.3333
2.18996	490.844	2.27063	104.94	2.27063	89.4134	2.27063	106.217	2.18996	344.497	2.27063	96.4299
2.19169	499.177	2.27232	105.9	2.27232	90.6867	2.27232	102.647	2.19169	368.748	2.27232	95.45
2.19343	506.017	2.274	106.273	2.274	98.7868	2.274	97.1767	2.19343	446.267	2.274	98.7467
2.19517	515.156	2.27569	110.273	2.27569	98.2167	2.27569	102.843	2.19517	774.778	2.27569	94.9434
2.1969	536.996	2.27738	107.743	2.27738	93.6466	2.27738	104.217	2.1969	764.597	2.27738	98.8834
2.19863	580.468	2.27906	102.88	2.27906	93.3934	2.27906	101.687	2.19863	529.92	2.27906	105.02
2.20037	660.06	2.28075	102.077	2.28075	94.2768	2.28075	100.37	2.20037	336.692	2.28075	105.743
2.2021	720.997	2.28243	100.607	2.28243	91.6867	2.28243	97.0165	2.2021	269.1	2.28243	106.313
2.20383	660.932	2.28412	100.293	2.28412	92.6466	2.28412	98.3333	2.20383	241.156	2.28412	108.04
2.20556	540.873	2.2858	99.5666	2.2858	90.8999	2.2858	104.217	2.20556	214.944	2.2858	100.12
2.20729	473.649	2.28748	110.823	2.28748	94.2733	2.28748	97.9399	2.20729	179.975	2.28748	99.53
2.20902	423.009	2.28916	103.53	2.28916	94.2933	2.28916	100.117	2.20902	150.676	2.28916	102.843
2.21075	375.019	2.29084	103.177	2.29084	89.96	2.29084	100.453	2.21075	139.853	2.29084	108.9
2.21248	323.564	2.29252	101.237	2.29252	93.47	2.29252	100.1	2.21248	116.645	2.29252	105.47
2.2142	277.94	2.2942	101.217	2.2942	95.3133	2.2942	101.47	2.2142	112.913	2.2942	108.04
2.21593	228.208	2.29588	102.157	2.29588	93.45	2.29588	100	2.21593	102.017	2.29588	113.787
2.21765	198.143	2.29756	99	2.29756	95.8033	2.29756	101.803	2.21765	92.42	2.29756	114.14
2.21938	184.827	2.29924	108.98	2.29924	99.2933	2.29924	98.1767	2.21938	93.42	2.29924	124.413
2.2211	175.355	2.30091	99.5901	2.30091	95.6702	2.30091	105.607	2.2211	93.1947	2.30091	117.137
2.22283	160.719	2.30259	106.883	2.30259	100.004	2.30259	101.843	2.22283	96.7187	2.30259	121.65
2.22455	158.368	2.30426	107.687	2.30426	106.767	2.30426	102.96	2.22455	87.104	2.30426	122.017
2.22627	147.281	2.30594	108.687	2.30594	123.39	2.30594	104.04	2.22627	91.3507	2.30594	119.04
2.22799	145.792	2.30761	107.393	2.30761	157.41	2.30761	100.767	2.22799	95.108	2.30761	127.237
2.22971	144.879	2.30928	111.627	2.30928	216.567	2.30928	100.763	2.22971	91.5973	2.30928	137.55
2.23143	133.719	2.31095	116.667	2.31095	256.567	2.31095	100.39	2.23143	91.2987	2.31095	142.827
2.23315	129.455	2.31263	119.137	2.31263	224.803	2.31263	101.96	2.23315	86.2293	2.31263	145.963
2.23487	130.788	2.3143	121.763	2.3143	198.217	2.3143	109.514	2.23487	85.1947	2.3143	142.47
2.23659	133.667	2.31597	120.843	2.31597	183.417	2.31597	118.277	2.23659	84.1773	2.31597	152.627
2.2383	133.948	2.31763	127.077	2.31763	180.064	2.31763	114.1	2.2383	80.0347	2.31763	156.863
2.24002	130.333	2.3193	125.31	2.3193	187.59	2.3193	129.94	2.24002	80.052	2.3193	167.117
2.24173	125.437	2.32097	126.35	2.32097	193.76	2.32097	132.077	2.24173	79.9307	2.32097	171.057
2.24345	124.455	2.32264	132.017	2.32264	209.649	2.32264	135.45	2.24345	78.5453	2.32264	174.233
2.24516	126.212	2.3243	136.466	2.3243	221.872	2.3243	145.117	2.24516	81.8267	2.3243	177.39
2.24687	125.788	2.32597	139.113	2.32597	221.142	2.32597	156.313	2.24687	82.1427	2.32597	178.82
2.24858	125.173	2.32763	145.743	2.32763	213.642	2.32763	166.04	2.24858	79.1947	2.32763	173.603
2.2503	119.489	2.32929	149.453	2.32929	198.689	2.32929	165.963	2.2503	82.684	2.32929	185.743
2.25201	124.208	2.33096	156.413	2.33096	174.266	2.33096	161.253	2.25201	82.3507	2.33096	197.683
2.25372	122.615	2.33262	150.433	2.33262	159.15	2.33262	165.333	2.25372	83.3507	2.33262	199.893
2.25542	125.563	2.33428	150.59	2.33428	149.583	2.33428	155.867	2.25542	84.2253	2.33428	211.976
2.25713	122.844	2.33594	154.473	2.33594	145.683	2.33594	161.51	2.25713	85.316	2.33594	214.272
2.25884	125.389	2.3376	162.064	2.3376	138.197	2.3376	161.647	2.25884	82	2.3376	206.479
2.26055	122.563	2.33926	170.08	2.33926	129.357	2.33926	155.117	2.26055	77.6493	2.33926	197.816
2.26225	119.983	2.34092	168.956	2.34092	123.373	2.34092	152.687	2.26225	81	2.34092	195.35
2.26396	116.385	2.34257	166.58	2.34257	118.237	2.34257	161.667	2.26396	82.9093	2.34257	194.647
2.26566	115.736	2.34423	169.68	2.34423	122.02	2.34423	159.963	2.26566	80.7013	2.34423	186.393
2.26737	118.736	2.34589	177.23	2.34589	118.587	2.34589	158.707	2.26737	78.632	2.34589	191.377
2.26907	115.965	2.34754	172.643	2.34754	125.587	2.34754	157.587	2.26907	81.7187	2.34754	191.18
2.27077	113.247	2.3492	176.78	2.3492	121.55	2.3492	160.843	2.27077	85.3507	2.3492	188.883
2.27247	114.351	2.35085	175.013	2.35085	112.67	2.35085	161.707	2.27247	84.0867	2.35085	193.02
2.27417	115.403	2.3525	168.583	2.3525	111.59	2.3525	159.1	2.27417	83.7707	2.3525	198.863
2.27587	116.052	2.35416	164.94	2.35416	114.333	2.35416	163.24	2.27587	84.368	2.35416	195.94
2.27757	112.736	2.35581	159.843	2.35581	106.843	2.35581	171.967	2.27757	83.0693	2.35581	190.783
2.27927	111.489	2.35746	162.55	2.35746	110.197	2.35746	163.667	2.27927	83.8053	2.35746	188.903
2.28097	110.281	2.35911	175.007	2.35911	115.767	2.35911	161.883	2.28097	81.5413	2.35911	206.654
2.28266	107.913	2.36076	170.457	2.36076	112.12	2.36076	155.06	2.28266	81.7707	2.36076	209.187
2.28436	102.844	2.36241	168.554	2.36241	113.12	2.36241	154.587	2.28436	80.5067	2.36241	203.71
2.28606	108.511	2.36405	167.574	2.36405	115.57	2.36405	160.157	2.28606	81.9827	2.36405	199.9
2.28775	106.441	2.3657	167.044	2.3657	114.55	2.3657	167.1	2.28775	79.0867	2.3657	188.024
2.28944	106.541	2.36735	165.12	2.36735	115.293	2.36735	165.357	2.28944	82.8613	2.36735	182.847
2.29114	107.684	2.36899	161.767	2.36899	111.45	2.36899	171.81	2.29114	82.9133	2.36899	176.96
2.29283	105.861	2.37064	157.253	2.37064	109.843	2.37064	170.927	2.29283	82.1213	2.37064	181.567
2.29452	99.788	2.37228	157.607	2.37228	117	2.37228	156.277	2.29452	81.524	2.37228	184.76
2.29621	103.035	2.37392	159.433	2.37392	118.607	2.37392	156.787	2.29621	83.104	2.37392	181.643
2.2979	105.597	2.37557	151.63	2.37557	125.077	2.37557	156.157	2.2979	86.0173	2.37557	180.76
2.29959	104.333	2.37721	148.57	2.37721	124.507	2.37721	155.667	2.29959	88.264	2.37721	179.486
2.30128	105.385	2.37885	148.747	2.37885	120.153	2.37885	156.47	2.30128	89.6147	2.37885	178.39
2.30297	105.771	2.38049	150.177	2.38049	119.627	2.38049	162.017	2.30297	91.632	2.38049	178.153
2.30465	101.437	2.38213	151.607	2.38213	116.607	2.38213	182.57	2.30465	93.1773	2.38213	176.603
2.30634	100.805	2.38377	151.92	2.38377	116.507	2.38377	182.393	2.30634	95.16	2.38377	181.514
2.30803	97	2.38541	157.88	2.38541	125.92	2.38541	173.43	2.30803	99.7747	2.38541	176.687
2.30971	98.8053	2.38704	160.647	2.38704	120.04	2.38704	169.783	2.30971	103.831	2.38704	170.956
2.31139	103.74	2.38868	164.007	2.38868	118.727	2.38868	166.49	2.31139	120.709	2.38868	166.683
2.31308	106.121	2.39031	176.034	2.39031	121.06	2.39031	169.86	2.31308	126.549	2.39031	169.603
2.31476	114.632	2.39195	184.038	2.39195	126.863	2.39195	187.363	2.31476	118.805	2.39195	175.25
2.31644	120	2.39358	167.131	2.39358	149.173	2.39358	213.829	2.31644	125.489	2.39358	165.986
2.31812	124.316	2.39522	149.65	2.39522	193.493	2.39522	289.241	2.31812	127.277	2.39522	157.786
2.3198	126.719	2.39685	134.687	2.39685	147.6	2.39685	655.659	2.3198	133.295	2.39685	162.405
2.32148	132.455	2.39848	126.237	2.39848	120.803	2.39848	881.358	2.32148	138.083	2.39848	165.282
2.32316	134.524	2.40011	139.064	2.40011	116.137	2.40011	492.617	2.32316	146.645	2.40011	153.285
2.32484	146.628	2.40174	167.554	2.40174	113.197	2.40174	250.965	2.32484	155.628	2.40174	136.606
2.32652	156.364	2.40337	161.69	2.40337	109.96	2.40337	178.62	2.32652	153.84	2.40337	124.633
2.32819	161.489	2.405	128.867	2.405	103.41	2.405	147.543	2.32819	151.035	2.405	120.99
2.32987	164.983	2.40663	105.237	2.40663	99.1967	2.40663	137.23	2.32987	150.823	2.40663	113.09
2.33154	164.684	2.40826	98.7432	2.40826	100.08	2.40826	127.723	2.33154	150.069	2.40826	108.703
2.33322	171.139	2.40988	101.257	2.40988	95.0601	2.40988	122.097	2.33322	150.584	2.40988	109.31
2.33489	177.684	2.41151	97.6667	2.41151	93.3534	2.41151	108.92	2.33489	153.008	2.41151	107.916
2.33656	168.295	2.41313	99.47	2.41313	89.1366	2.41313	100.627	2.33656	145.692	2.41313	102.88
2.33823	169.593	2.41476	100.727	2.41476	88.98	2.41476	99.5866	2.33823	137.615	2.41476	97.1166
2.3399	173.472	2.41638	100.453	2.41638	89.0601	2.41638	99.4099	2.3399	133.212	2.41638	93.9199
2.34158	178.229	2.41801	99.53	2.41801	87.1602	2.41801	101.567	2.34158	129.701	2.41801	92.5265
2.34324	181.424	2.41963	98.3133	2.41963	90.3333	2.41963	95.9965	2.34324	124.723	2.41963	92.7833
2.34491	177.632	2.42125	99.9199	2.42125	91.53	2.42125	97.8433	2.34491	120.667	2.42125	101.53
2.34658	176.684	2.42287	98.0766	2.42287	87.3734	2.42287	100.237	2.34658	118.264	2.42287	98.8033
2.34825	176.247	2.42449	98.8834	2.42449	90.96	2.42449	102.687	2.34825	115.792	2.42449	94.04
2.34992	174.212	2.42611	99.4334	2.42611	89.7432	2.42611	102.53	2.34992	117.597	2.42611	88.8834
2.35158	175.896	2.42773	99.2367	2.42773	87.7633	2.42773	102.823	2.35158	119.385	2.42773	88.8433
2.35325	181.195	2.42934	97.8834	2.42934	89.45	2.42934	102.35	2.35325	116.649	2.42934	90.6867
2.35491	181.476	2.43096	95.8634	2.43096	85.7432	2.43096	97.51	2.35491	112.489	2.43096	92.8433
2.35657	182.896	2.43258	95.0966	2.43258	91.3133	2.43258	95.8233	2.35657	116.736	2.43258	93.7267
2.35824	178.139	2.43419	99.0601	2.43419	89.98	2.43419	95	2.35824	111.788	2.43419	97.6066
2.3599	167.909	2.43581	96.1767	2.43581	89.6667	2.43581	94.02	2.3599	116.139	2.43581	96.0566
2.36156	162.065	2.43742	100.097	2.43742	87.7467	2.43742	98.8634	2.36156	119.351	2.43742	96.1932
2.36322	166.857	2.43903	99.3133	2.43903	89.2167	2.43903	99.4134	2.36322	109.84	2.43903	93.3534
2.36488	168.788	2.44065	96.3899	2.44065	90.51	2.44065	99.7833	2.36488	112.684	2.44065	93.8233
2.36654	166.593	2.44226	96.1767	2.44226	82.5701	2.44226	100.647	2.36654	106.805	2.44226	95.8433
2.3682	166.576	2.44387	97.8634	2.44387	85.1767	2.44387	97.49	2.3682	111.139	2.44387	96.9399
2.36985	167.329	2.44548	99.1366	2.44548	94.4134	2.44548	97.7633	2.36985	120.017	2.44548	96.2132
2.37151	165.312	2.44709	98.7432	2.44709	91.7267	2.44709	99.2933	2.37151	121.087	2.44709	95.1366
2.37317	162.173	2.4487	98.0766	2.4487	88.4134	2.4487	100.373	2.37317	120.121	2.4487	96.6867
2.37482	160.788	2.4503	98.9199	2.4503	88.02	2.4503	99.7067	2.37482	118.472	2.4503	98.02
2.37648	160.511	2.45191	100.137	2.45191	88.6066	2.45191	98.8233	2.37648	115.437	2.45191	98.8233
2.37813	158.667	2.45352	102.333	2.45352	88.6667	2.45352	100.293	2.37813	114.281	2.45352	97.53
2.37978	149.281	2.45512	99.9835	2.45512	90.3534	2.45512	99.2533	2.37978	117.229	2.45512	91.47
2.38143	159.441	2.45673	102.06	2.45673	93.2733	2.45673	98.7833	2.38143	115.792	2.45673	97.7868
2.38309	152.524	2.45833	102.017	2.45833	93.9399	2.45833	92.3534	2.38309	119.528	2.45833	98.8268
2.38474	158.455	2.45994	98.7633	2.45994	91.3133	2.45994	92.6667	2.38474	116.069	2.45994	96.2968
2.38639	163.437	2.46154	97.3133	2.46154	90.3133	2.46154	96.5666	2.38639	118.757	2.46154	97
2.38804	164.753	2.46314	94.3934	2.46314	92.6667	2.46314	103.193	2.38804	123.264	2.46314	98.2733
2.38968	163.225	2.46474	102.12	2.46474	88.3934	2.46474	106.727	2.38968	126.035	2.46474	99.0966
2.39133	164.191	2.46634	100.727	2.46634	88.8834	2.46634	95.9234	2.39133	134.087	2.46634	97.6432
2.39298	167.597	2.46794	106.57	2.46794	92.8233	2.46794	95.2367	2.39298	143.187	2.46794	96.6266
2.39462	166.264	2.46954	103.393	2.46954	91.49	2.46954	99.2733	2.39462	147.456	2.46954	93.7067
2.39627	163.771	2.47114	97.2167	2.47114	87.8433	2.47114	100.37	2.39627	147.569	2.47114	95.55
2.39791	164.347	2.47273	96.47	2.47273	88.4299	2.47273	94.98	2.39791	138.464	2.47273	98.04
2.39956	169.208	2.47433	100.393	2.47433	85.3333	2.47433	95.3734	2.39956	129.399	2.47433	97.3934
2.4012	159.805	2.47593	102	2.47593	92.3534	2.47593	92.5901	2.4012	116	2.47593	98.2568
2.40284	166.385	2.47752	104.57	2.47752	94.6466	2.47752	97.4134	2.40284	109.017	2.47752	99.1967
2.40448	157.965	2.47912	98.2933	2.47912	91.6466	2.47912	92.2167	2.40448	106.229	2.47912	100.04
2.40612	155.775	2.48071	98.5866	2.48071	92.2533	2.48071	98.55	2.40612	102.58	2.48071	99.53
2.40776	153.407	2.4823	93.98	2.4823	95.8799	2.4823	101.197	2.40776	99.8267	2.4823	96.1767
2.4094	146.688	2.48389	92.6667	2.48389	97.4099	2.48389	97.6266	2.4094	94.9307	2.48389	94.1366
2.41104	137.671	2.48549	96.8433	2.48549	94.7032	2.48549	93.2533	2.41104	87.472	2.48549	92.45
2.41268	132.545	2.48708	96.8634	2.48708	93.96	2.48708	93.5666	2.41268	83.736	2.48708	91.2533
2.41432	133.16	2.48867	100.803	2.48867	88.5701	2.48867	99.3699	2.41432	86.9133	2.48867	97.3333
2.41595	128.087	2.49025	103.587	2.49025	89.8433	2.49025	97.3133	2.41595	87.6667	2.49025	95
2.41759	117.823	2.49184	103.313	2.49184	88.7067	2.49184	98.3534	2.41759	80.4547	2.49184	97.6466
2.41922	115.16	2.49343	102.413	2.49343	89.02	2.49343	94.7668	2.41922	79.104	2.49343	98.47
2.42086	114.861	2.49502	106.45	2.49502	87.8433	2.49502	92.9034	2.42086	85.472	2.49502	96.2533
2.42249	114.931	2.4966	105.08	2.4966	86.7432	2.4966	95.1366	2.42249	83.156	2.4966	96.8033
2.42412	112.087	2.49819	96.2933	2.49819	93.4299	2.49819	94.96	2.42412	85.7187	2.49819	97.3734
2.42575	108.541	2.49977	105.197	2.49977	101.45	2.49977	99.6466	2.42575	81.788	2.49977	94.5901
2.42738	105.329	2.50136	100.747	2.50136	92.9399	2.50136	98.1567	2.42738	77.736	2.50136	99.8834
2.42901	104.961	2.50294	102.903	2.50294	93.9399	2.50294	98.04	2.42901	77.3507	2.50294	102.49
2.43064	108.052	2.50452	103.57	2.50452	96.6266	2.50452	99.55	2.43064	79.0347	2.50452	101
2.43227	108.736	2.5061	102.373	2.5061	92.8433	2.5061	98.51	2.43227	85.7747	2.5061	99
2.4339	111.403	2.50768	102.35	2.50768	90.02	2.50768	95.3333	2.4339	81.792	2.50768	102.157
2.43553	109.333	2.50926	101.197	2.50926	96.3734	2.50926	103.117	2.43553	80.104	2.50926	107.863
2.43715	110.139	2.51084	101.687	2.51084	93.2733	2.51084	102.51	2.43715	85.9307	2.51084	101.903
2.43878	108.052	2.51242	101.53	2.51242	93.0566	2.51242	100.413	2.43878	83.9653	2.51242	101.217
2.4404	104.42	2.514	100.883	2.514	95.0966	2.514	102.687	2.4404	80.6667	2.514	102.313
2.44203	102.173	2.51557	100	2.51557	95.7833	2.51557	103.237	2.44203	80.3853	2.51557	102.96
2.44365	101.472	2.51715	100.193	2.51715	99.02	2.51715	102.317	2.44365	82.58	2.51715	106
2.44527	103.965	2.51873	107.373	2.51873	96.8033	2.51873	92.5666	2.44527	81.1773	2.51873	107.433
2.44689	110.333	2.5203	104.45	2.5203	96.1366	2.5203	100.253	2.44689	80.4027	2.5203	101.667
2.44851	106.753	2.52187	107.53	2.52187	91.6466	2.52187	99.96	2.44851	82.0347	2.52187	101.49
2.45013	111.052	2.52345	108.707	2.52345	92.8033	2.52345	104.313	2.45013	84.3507	2.52345	106.293
2.45175	103.052	2.52502	107.177	2.52502	96.8233	2.52502	104.293	2.45175	79.7533	2.52502	106.273
2.45337	105.441	2.52659	106	2.52659	94.02	2.52659	98.8599	2.45337	82.264	2.52659	104.157
2.45499	104.931	2.52816	106.883	2.52816	97.49	2.52816	99.49	2.45499	81.528	2.52816	105.393
2.45661	103.615	2.52973	107.903	2.52973	92.2533	2.52973	101.863	2.45661	79.6147	2.52973	100.43
2.45822	103.879	2.5313	108.333	2.5313	95.8433	2.5313	96.96	2.45822	81.1213	2.5313	108.647
2.45984	104.913	2.53287	108.157	2.53287	99.7267	2.53287	99.1567	2.45984	82.9267	2.53287	105.313
2.46145	105.649	2.53444	108.217	2.53444	96.7267	2.53444	100.373	2.46145	83.84	2.53444	107.803
2.46307	114.125	2.53601	111.02	2.53601	94.8233	2.53601	99.7467	2.46307	81.1213	2.53601	111.943
2.46468	108.541	2.53757	107.903	2.53757	97.8033	2.53757	102.197	2.46468	77.7013	2.53757	109.96
2.46629	112.736	2.53914	109.313	2.53914	92.0966	2.53914	103.88	2.46629	82.5627	2.53914	117.707
2.4679	117.069	2.5407	107.783	2.5407	92.1967	2.5407	100.783	2.4679	83.688	2.5407	117.49
2.46952	117.896	2.54227	106.803	2.54227	94.2167	2.54227	96.8233	2.46952	79.9653	2.54227	117
2.47113	120.195	2.54383	104.98	2.54383	98.4334	2.54383	96.8634	2.47113	78.1213	2.54383	115.727
2.47274	121.511	2.54539	104.45	2.54539	101.787	2.54539	101.237	2.47274	77.7533	2.54539	115.707
2.47434	121.844	2.54695	108.413	2.54695	98.6266	2.54695	103.51	2.47434	80.7187	2.54695	117.117
2.47595	122.563	2.54851	109.803	2.54851	102.47	2.54851	100.06	2.47595	85.0347	2.54851	116.37
2.47756	122.965	2.55007	111.687	2.55007	95.3699	2.55007	102.687	2.47756	83.9827	2.55007	123.84
2.47917	125.229	2.55163	112.783	2.55163	99.3534	2.55163	102.707	2.47917	85.84	2.55163	121.277
2.48077	126.58	2.55319	110.217	2.55319	101.04	2.55319	105.863	2.48077	85.264	2.55319	124.22
2.48238	126.368	2.55475	106.493	2.55475	99.8233	2.55475	111.49	2.48238	89.4933	2.55475	130.787
2.48398	125.069	2.55631	102.923	2.55631	102.723	2.55631	111.883	2.48398	82.212	2.55631	132.237
2.48558	125.299	2.55786	108.04	2.55786	106.06	2.55786	105.743	2.48558	82.4587	2.55786	137.55
2.48719	127.368	2.55942	115.82	2.55942	103.433	2.55942	112.783	2.48719	79.8787	2.55942	146.903
2.48879	128.524	2.56098	110.567	2.56098	99.04	2.56098	114.157	2.48879	78.264	2.56098	141.53
2.49039	127.805	2.56253	109.687	2.56253	98.55	2.56253	115.51	2.49039	80.8267	2.56253	136.373
2.49199	131.875	2.56408	112.823	2.56408	103.823	2.56408	117.47	2.49199	83.6493	2.56408	135.1
2.49359	125.701	2.56564	114.527	2.56564	106.803	2.56564	113.02	2.49359	82.0173	2.56564	140.667
2.49519	130.403	2.56719	115.453	2.56719	99.9635	2.56719	104.527	2.49519	78.2987	2.56719	137.883
2.49679	125.736	2.56874	112.02	2.56874	105.16	2.56874	105.06	2.49679	81.7013	2.56874	150.943
2.49838	128.437	2.57029	122.843	2.57029	104.06	2.57029	105.02	2.49838	77.42	2.57029	158.317
2.49998	126.455	2.57184	115.783	2.57184	102.863	2.57184	108.333	2.49998	76.0347	2.57184	160.55
2.50157	122.385	2.57339	110.723	2.57339	105.06	2.57339	108.687	2.50157	78.3853	2.57339	164.097
2.50317	125.58	2.57494	115.98	2.57494	111.59	2.57494	106.783	2.50317	80.472	2.57494	171.53
2.50476	129.212	2.57648	112.767	2.57648	112.45	2.57648	107.876	2.50476	81.0693	2.57648	161.59
2.50636	120.805	2.57803	118.333	2.57803	104.687	2.57803	106.353	2.50636	88.052	2.57803	165.587
2.50795	121.805	2.57958	113.413	2.57958	106.59	2.57958	107.157	2.50795	84.948	2.57958	164.43
2.50954	125.368	2.58112	114.353	2.58112	108.08	2.58112	110.177	2.50954	81.0173	2.58112	164.06
2.51113	124.035	2.58267	113.667	2.58267	107.667	2.58267	112.823	2.51113	82.5453	2.58267	168.217
2.51272	120.701	2.58421	110.237	2.58421	105.177	2.58421	112.47	2.51272	83.8787	2.58421	172.393
2.51431	120.351	2.58575	119.157	2.58575	101.587	2.58575	105.803	2.51431	84.9827	2.58575	175.647
2.5159	123.701	2.5873	118.667	2.5873	113.08	2.5873	108.88	2.5159	84.052	2.5873	181.097
2.51749	126.719	2.58884	117.157	2.58884	110.413	2.58884	110.683	2.51749	79.736	2.58884	173.57
2.51908	121.528	2.59038	116.333	2.59038	107.923	2.59038	112.43	2.51908	81.58	2.59038	172.197
2.52066	120	2.59192	116.1	2.59192	108.177	2.59192	116.39	2.52066	81.1387	2.59192	172.02
2.52225	121.121	2.59346	118.273	2.59346	106.687	2.59346	117.333	2.52225	83.368	2.59346	167.963
2.52383	122.035	2.595	117.55	2.595	106.353	2.595	114.41	2.52383	82.7187	2.595	171.353
2.52542	128.281	2.59653	119.157	2.59653	105.47	2.59653	114.727	2.52542	82.7187	2.59653	188.257
2.527	131.615	2.59807	122.843	2.59807	105.51	2.59807	116.237	2.527	81.736	2.59807	187.843
2.52858	127.299	2.59961	122.06	2.59961	102.433	2.59961	115.217	2.52858	79.208	2.59961	188.117
2.53017	127.104	2.60114	119.923	2.60114	102.55	2.60114	112.707	2.53017	82.5587	2.60114	185.587
2.53175	127.671	2.60268	123.627	2.60268	107.39	2.60268	111.157	2.53175	89.4027	2.60268	178.51
2.53333	128.177	2.60421	121.02	2.60421	114.06	2.60421	118.293	2.53333	85.2293	2.60421	185.097
2.53491	127.58	2.60574	123.373	2.60574	112.49	2.60574	117.333	2.53491	86.264	2.60574	184.983
2.53649	131.017	2.60728	119.61	2.60728	112.373	2.60728	118.257	2.53649	93.7573	2.60728	181.923
2.53807	21	2.60881	19.6667	2.60881	19.3333	2.60881	19.6667	2.53807	17	2.60881	25.6667

## Sheet: Figure 2a
Voltage	Amplitude	Voltage	Phase
0.28571	218.216	0.28571	157.436
0.64286	277.407	0.64286	157.497
1	343.877	1	158.218
1.35714	408.296	1.35714	158.737
1.71429	451.652	1.71429	157.679
2.07143	516.225	2.07143	157.048
2.42857	559.888	2.42857	158.021
2.78571	618.158	2.78571	157.937
3.14286	669.919	3.14286	157.693
3.5	695.953	3.5	156.894
3.85714	754.325	3.85714	157.766
4.21429	797.015	4.21429	157.317
4.57143	829.916	4.57143	158.001
4.92857	880.191	4.92857	158.101
5.28571	907.301	5.28571	157.618
5.64286	925.392	5.64286	156.455
6	969.158	6	156.182
6.35714	990.785	6.35714	156.922
6.71429	1015.9	6.71429	156.584
7.07143	1050.59	7.07143	156.47
7.42857	1106.2	7.42857	157.453
7.78571	1136.43	7.78571	156.73
8.14286	1152.37	8.14286	156.264
8.5	1152.52	8.5	156.146
8.85714	1074.99	8.85714	156.068
8.78571	1081.96	8.78571	156.145
8.42857	1139.71	8.42857	156.338
8.07143	1131.82	8.07143	156.419
7.71429	1093.33	7.71429	156.464
7.35714	1044.19	7.35714	156.456
7	1011.23	7	156.389
6.64286	976.179	6.64286	156.493
6.28571	928.928	6.28571	156.781
5.92857	896.18	5.92857	156.625
5.57143	852.824	5.57143	157.221
5.21429	805.522	5.21429	156.764
4.85714	766.624	4.85714	157.029
4.5	719.22	4.5	157.113
4.14286	672.891	4.14286	157.147
3.78571	620.874	3.78571	157.335
3.42857	570.394	3.42857	156.924
3.07143	508.845	3.07143	157.485
2.71429	464.823	2.71429	158.254
2.35714	420.185	2.35714	154.859
2	357.406	2	155.827
1.64286	297.856	1.64286	155.325
1.28571	245.736	1.28571	154.4
0.92857	184.853	0.92857	154.338
0.57143	127.455	0.57143	150.127
0.21429	56.8344	0.21429	136.208
-0.14286	21.1656	-0.14286	44.7246
-0.5	58.1157	-0.5	0.65073
-0.85714	114.899	-0.85714	-8.73383
-1.21429	177.063	-1.21429	-15.8788
-1.57143	241.482	-1.57143	-17.2835
-1.92857	295.601	-1.92857	-15.7881
-2.28571	339.572	-2.28571	-17.7736
-2.64286	389.283	-2.64286	-18.1975
-3	435.304	-3	-19.3716
-3.35714	496.955	-3.35714	-19.7692
-3.71429	525.86	-3.71429	-19.7633
-4.07143	574.699	-4.07143	-20.1494
-4.42857	611.239	-4.42857	-20.3666
-4.78571	649.983	-4.78571	-19.9252
-5.14286	700.002	-5.14286	-21.2943
-5.5	724.14	-5.5	-20.5478
-5.85714	767.444	-5.85714	-21.4415
-6.21429	816.745	-6.21429	-21.7928
-6.57143	852.927	-6.57143	-21.9289
-6.92857	890.799	-6.92857	-21.6799
-7.28571	900.229	-7.28571	-21.9291
-7.64286	942.663	-7.64286	-22.4111
-8	984.123	-8	-21.9863
-8.35714	993.296	-8.35714	-22.0614
-8.71429	946.147	-8.71429	-22.3812
-8.92857	891.67	-8.92857	-22.2424
-8.57143	942.97	-8.57143	-22.5726
-8.21429	941.74	-8.21429	-22.4477
-7.85714	919.037	-7.85714	-22.5384
-7.5	885.213	-7.5	-21.673
-7.14286	860.716	-7.14286	-22.0728
-6.78571	821.716	-6.78571	-21.874
-6.42857	765.753	-6.42857	-22.0517
-6.07143	727.368	-6.07143	-21.8619
-5.71429	699.54	-5.71429	-20.2275
-5.35714	657.26	-5.35714	-20.305
-5	620.515	-5	-21.1459
-4.64286	557.377	-4.64286	-20.5912
-4.28571	521.708	-4.28571	-21.2766
-3.92857	473.842	-3.92857	-20.6227
-3.57143	436.482	-3.57143	-19.4893
-3.21429	380.929	-3.21429	-19.93
-2.85714	327.17	-2.85714	-18.7271
-2.5	269.566	-2.5	-17.4799
-2.14286	205.608	-2.14286	-18.4664
-1.78571	149.184	-1.78571	-17.9576
-1.42857	94.5532	-1.42857	-14.2552
-1.07143	40.9475	-1.07143	-9.10899
-0.71429	36.3351	-0.71429	112.244
-0.35714	102.599	-0.35714	152.113

## Sheet: Figure 2b
Phase（0 V）	Intensity	Phase（+ 1 V）	Intensity	Phase (- 1 V)	Intensity
10.4769	3.71257e-05	-60.3038	1.08483e-05	-10.8422	1.5327e-05
11.2989	0	-58.8972	1.08483e-05	-9.84667	0
12.1209	0	-57.4907	0	-8.85112	0
12.9429	0	-56.0841	3.25449e-05	-7.85557	0
13.7649	3.71257e-05	-54.6775	1.08483e-05	-6.86002	0
14.5869	7.42514e-05	-53.271	1.08483e-05	-5.86447	1.5327e-05
15.4089	9.28142e-05	-51.8644	2.16966e-05	-4.86892	0
16.2309	9.28142e-05	-50.4579	3.25449e-05	-3.87337	1.5327e-05
17.0529	0.000167066	-49.0513	6.50899e-05	-2.87782	1.5327e-05
17.8749	0.000408383	-47.6448	3.25449e-05	-1.88227	1.5327e-05
18.697	0.000315568	-46.2382	2.16966e-05	-0.88671	0
19.519	0.000946705	-44.8316	6.50899e-05	0.10884	1.5327e-05
20.341	0.0011	-43.4251	3.25449e-05	1.10439	1.5327e-05
21.163	0.00156	-42.0185	3.25449e-05	2.09994	1.5327e-05
21.985	0.00271	-40.612	4.33932e-05	3.09549	0
22.807	0.0039	-39.2054	5.42416e-05	4.09104	3.0654e-05
23.629	0.00542	-37.7988	0.000108483	5.08659	7.66349e-05
24.451	0.0078	-36.3923	6.50899e-05	6.08214	0.000122616
25.273	0.0113	-34.9857	0.000173573	7.07769	6.1308e-05
26.095	0.01606	-33.5792	0.000162725	8.07324	6.1308e-05
26.917	0.02038	-32.1726	0.000162725	9.06879	0.000229905
27.739	0.02614	-30.766	0.000119331	10.0643	0.000245232
28.561	0.03223	-29.3595	0.000303753	11.0599	0.000275886
29.383	0.03971	-27.9529	0.000173573	12.0554	0.000735695
30.205	0.04912	-26.5464	0.00019527	13.051	0.000766349
31.027	0.05556	-25.1398	0.000216966	14.0465	0.000751022
31.8491	0.06432	-23.7333	0.000303753	15.0421	0.00164
32.6711	0.06983	-22.3267	0.000336298	16.0376	0.00227
33.4931	0.07511	-20.9201	0.000444781	17.0332	0.00288
34.3151	0.08001	-19.5136	0.000379691	18.0287	0.00443
35.1371	0.08186	-18.107	0.000618354	19.0243	0.00536
35.9591	0.07462	-16.7005	0.000477326	20.0198	0.00808
36.7811	0.07384	-15.2939	0.000661747	21.0154	0.01065
37.6031	0.07087	-13.8873	0.000694292	22.0109	0.0141
38.4251	0.06508	-12.4808	0.00070514	23.0065	0.01769
39.2471	0.05751	-11.0742	0.000846168	24.002	0.02452
40.0691	0.04674	-9.66766	0.00106	24.9976	0.02881
40.8911	0.04026	-8.2611	0.00105	25.9931	0.03738
41.7131	0.03245	-6.85454	0.00104	26.9887	0.04357
42.5352	0.02645	-5.44798	0.00128	27.9842	0.04997
43.3572	0.02129	-4.04142	0.00167	28.9798	0.05513
44.1792	0.01615	-2.63486	0.00174	29.9753	0.06086
45.0012	0.01207	-1.2283	0.00176	30.9709	0.06266
45.8232	0.00869	0.17826	0.00216	31.9664	0.06312
46.6452	0.00646	1.58481	0.00239	32.962	0.06172
47.4672	0.00455	2.99137	0.00241	33.9575	0.06119
48.2892	0.00317	4.39793	0.00311	34.9531	0.05705
49.1112	0.00252	5.80449	0.00319	35.9487	0.0524
49.9332	0.00186	7.21105	0.00358	36.9442	0.04578
50.7552	0.00115	8.61761	0.00392	37.9397	0.04095
51.5772	0.000853891	10.0242	0.00423	38.9353	0.03514
52.3992	0.000686825	11.4307	0.00471	39.9308	0.02969
53.2212	0.000315568	12.8373	0.0059	40.9264	0.02586
54.0433	0.000334131	14.2439	0.00628	41.922	0.02045
54.8653	0.000167066	15.6504	0.00734	42.9175	0.01743
55.6873	0.000185628	17.057	0.0079	43.913	0.01382
56.5093	0.000222754	18.4635	0.00912	44.9086	0.01036
57.3313	9.28142e-05	19.8701	0.01023	45.9042	0.00857
58.1533	7.42514e-05	21.2766	0.01173	46.8997	0.00685
58.9753	5.56885e-05	22.6832	0.01372	47.8952	0.00504
59.7973	5.56885e-05	24.0898	0.01597	48.8908	0.00394
60.6193	7.42514e-05	25.4963	0.01836	49.8864	0.00265
61.4413	0.000148503	26.9029	0.02013	50.8819	0.00204
62.2633	5.56885e-05	28.3094	0.02349	51.8775	0.00193
63.0853	5.56885e-05	29.716	0.02696	52.873	0.00115
63.9073	1.85628e-05	31.1226	0.02767	53.8685	0.000858311
64.7293	1.85628e-05	32.5291	0.03224	54.8641	0.000536445
65.5513	5.56885e-05	33.9357	0.0335	55.8597	0.000398502
66.3734	7.42514e-05	35.3422	0.03544	56.8552	0.000505791
67.1954	3.71257e-05	36.7488	0.03695	57.8508	0.000183924
68.0174	1.85628e-05	38.1553	0.0372	58.8463	0.000183924
68.8394	0	39.5619	0.03681	59.8419	0.000168597
69.6614	1.85628e-05	40.9685	0.03509	60.8374	6.1308e-05
70.4834	3.71257e-05	42.375	0.03313	61.833	0.000107289
71.3054	1.85628e-05	43.7816	0.02878	62.8285	0.000137943
72.1274	0	45.1882	0.02686	63.8241	3.0654e-05
72.9494	0	46.5947	0.02224	64.8196	0
73.7714	7.42514e-05	48.0013	0.01887	65.8152	9.19619e-05
74.5934	0	49.4078	0.01581	66.8107	0
75.4154	0	50.8144	0.01269	67.8063	1.5327e-05
76.2374	0	52.2209	0.01078	68.8018	1.5327e-05
77.0594	1.85628e-05	53.6275	0.00866	69.7974	0
77.8815	3.71257e-05	55.0341	0.0065	70.7929	0
78.7035	3.71257e-05	56.4406	0.0056	71.7885	3.0654e-05
79.5255	0	57.8472	0.00464	72.784	1.5327e-05
80.3475	0	59.2537	0.00357	73.7796	0
81.1695	1.85628e-05	60.6603	0.00251	74.7751	1.5327e-05
81.9915	1.85628e-05	62.0669	0.00231	75.7707	0
82.8135	1.85628e-05	63.4734	0.00177	76.7662	1.5327e-05
83.6355	0	64.88	0.00132	77.7618	0
84.4575	1.85628e-05	66.2865	0.00104	78.7573	3.0654e-05
85.2795	5.56885e-05	67.6931	0.00077023	79.7529	0
86.1015	3.71257e-05	69.0996	0.000737685	80.7484	0
86.9235	3.71257e-05	70.5062	0.000531567	81.744	0
87.7455	3.71257e-05	71.9128	0.000390539	82.7395	0
88.5675	0	73.3193	0.000401387	83.7351	3.0654e-05
89.3895	1.85628e-05	74.7259	0.000227815	84.7306	3.0654e-05
90.2116	0	76.1324	0.00019527	85.7262	0
91.0336	3.71257e-05	77.539	0.000184421	86.7217	1.5327e-05
91.8556	0	78.9456	0.00019527	87.7173	0
92.6776	1.85628e-05	80.3521	0.000206118	88.7128	1.5327e-05
93.4996	3.71257e-05	81.7587	0.000141028	89.7084	4.5981e-05
94.3216	0	83.1652	0.000151876	90.7039	1.5327e-05
95.1436	0	84.5718	0.000151876	91.6995	1.5327e-05
95.9656	1.85628e-05	85.9784	4.33932e-05	92.695	0
96.7876	0	87.3849	3.25449e-05	93.6906	3.0654e-05
97.6096	0	88.7915	5.42416e-05	94.6861	0
98.4316	0	90.198	1.08483e-05	95.6817	0
99.2536	0	91.6046	3.25449e-05	96.6772	0
100.076	0	93.0112	5.42416e-05	97.6728	0
100.898	0	94.4177	5.42416e-05	98.6683	0
101.72	5.56885e-05	95.8243	4.33932e-05	99.6639	1.5327e-05
102.542	0	97.2308	2.16966e-05	100.659	0
103.364	0	98.6374	1.08483e-05	101.655	0
104.186	1.85628e-05	100.044	2.16966e-05	102.651	0
105.008	0	101.451	0	103.646	0
105.83	1.85628e-05	102.857	0	104.642	0
106.652	1.85628e-05	104.264	3.25449e-05	105.637	0
107.474	0	105.67	2.16966e-05	106.633	1.5327e-05
108.296	0	107.077	3.25449e-05	107.628	1.5327e-05
109.118	3.71257e-05	108.483	1.08483e-05	108.624	0
109.94	1.85628e-05	109.89	3.25449e-05	109.619	3.0654e-05
110.762	1.85628e-05	111.296	0	110.615	3.0654e-05
111.584	1.85628e-05	112.703	1.08483e-05	111.61	1.5327e-05
112.406	1.85628e-05	114.11	0	112.606	0
113.228	0	115.516	0	113.602	0
114.05	1.85628e-05	116.923	2.16966e-05	114.597	0
114.872	0	118.329	1.08483e-05	115.593	0
115.694	0	119.736	0	116.588	0
116.516	0	121.142	0	117.584	1.5327e-05
117.338	1.85628e-05	122.549	0	118.579	0
118.16	0	123.955	1.08483e-05	119.575	3.0654e-05
118.982	0	125.362	2.16966e-05	120.57	1.5327e-05
119.804	1.85628e-05	126.769	2.16966e-05	121.566	0
120.626	0	128.175	0	122.562	0
121.448	1.85628e-05	129.582	0	123.557	0
122.27	0	130.988	1.08483e-05	124.553	0
123.092	0	132.395	0	125.548	1.5327e-05
123.914	0	133.801	1.08483e-05	126.544	0
124.736	0	135.208	0	127.539	3.0654e-05
125.558	1.85628e-05	136.614	1.08483e-05	128.535	1.5327e-05

## Sheet: Figure 2c
Phase（0 V）	Intensity	Phase（+ 1 V）	Intensity	Phase (- 1 V)	Intensity
12.4901	1.67027e-05	-89.7288	0.000173484	-37.267	1.27791e-05
13.4037	6.6811e-05	-87.178	0.000179466	-36.073	0
14.3172	3.34055e-05	-84.6274	0.000173484	-34.879	0
15.2308	5.01082e-05	-82.0767	0.00024527	-33.6849	0
16.1443	3.34055e-05	-79.5259	0.000317056	-32.4909	0
17.0579	8.35137e-05	-76.9752	0.000346967	-31.2968	0
17.9715	6.6811e-05	-74.4245	0.000358932	-30.1028	1.27791e-05
18.885	8.35137e-05	-71.8738	0.000478575	-28.9087	0
19.7985	8.35137e-05	-69.3231	0.000556344	-27.7147	1.27791e-05
20.7121	0.000250541	-66.7724	0.000705899	-26.5206	0
21.6257	0.000400866	-64.2217	0.000753756	-25.3266	0
22.5392	0.000384163	-61.671	0.000801614	-24.1326	1.27791e-05
23.4528	0.000751623	-59.1203	0.00112	-22.9385	1.27791e-05
24.3663	0.00115	-56.5696	0.00108	-21.7445	0
25.2798	0.0012	-54.0189	0.00148	-20.5504	0
26.1934	0.00199	-51.4682	0.00146	-19.3564	0
27.107	0.00284	-48.9175	0.0015	-18.1623	0
28.0205	0.00357	-46.3668	0.00172	-16.9683	1.27791e-05
28.934	0.00528	-43.8161	0.00177	-15.7743	1.27791e-05
29.8476	0.00646	-41.2654	0.00186	-14.5802	1.27791e-05
30.7612	0.009	-38.7147	0.00191	-13.3862	3.83373e-05
31.6747	0.01283	-36.164	0.00202	-12.1921	2.55582e-05
32.5883	0.01669	-33.6133	0.00236	-10.9981	3.83373e-05
33.5018	0.02206	-31.0626	0.00224	-9.80404	5.11164e-05
34.4153	0.02726	-28.5119	0.00254	-8.61	2.55582e-05
35.3289	0.03352	-25.9612	0.00284	-7.41596	5.11164e-05
36.2424	0.03922	-23.4105	0.00284	-6.22191	2.55582e-05
37.156	0.04543	-20.8598	0.00305	-5.02787	2.55582e-05
38.0695	0.053	-18.3091	0.00297	-3.83383	5.11164e-05
38.9831	0.06016	-15.7584	0.00306	-2.63978	3.83373e-05
39.8967	0.06404	-13.2077	0.00348	-1.44574	8.94536e-05
40.8102	0.06877	-10.657	0.00366	-0.25169	7.66745e-05
41.7238	0.06958	-8.10629	0.00383	0.94235	0.00014057
42.6373	0.07065	-5.55559	0.00393	2.13639	3.83373e-05
43.5508	0.06775	-3.00488	0.004	3.33044	0.000230024
44.4644	0.06451	-0.45418	0.00446	4.52448	0.000166128
45.3779	0.05833	2.09652	0.00464	5.71852	0.000230024
46.2915	0.05198	4.64722	0.00503	6.91257	0.000178907
47.205	0.0455	7.19792	0.00526	8.10661	0.000332256
48.1186	0.03918	9.74863	0.00607	9.30065	0.000370594
49.0322	0.03053	12.2993	0.00674	10.4947	0.000677292
49.9457	0.02649	14.85	0.00709	11.6887	0.000613396
50.8593	0.02033	17.4007	0.00818	12.8828	0.000728408
51.7728	0.01597	19.9514	0.00937	14.0768	0.00084342
52.6863	0.01209	22.5021	0.01118	15.2709	0.00102
53.5999	0.00957	25.0528	0.01238	16.4649	0.00135
54.5134	0.00727	27.6035	0.01408	17.659	0.00158
55.427	0.00521	30.1542	0.01597	18.853	0.00201
56.3406	0.00393	32.7049	0.01722	20.047	0.0023
57.2541	0.00294	35.2557	0.01966	21.2411	0.00304
58.1677	0.0022	37.8064	0.02057	22.4351	0.00417
59.0812	0.00144	40.3571	0.02167	23.6292	0.00526
59.9948	0.00144	42.9078	0.02136	24.8232	0.00565
60.9083	0.00104	45.4584	0.0204	26.0173	0.00765
61.8219	0.000785029	48.0092	0.01868	27.2113	0.00994
62.7354	0.000584596	50.5599	0.01688	28.4053	0.01141
63.649	0.000467677	53.1106	0.01412	29.5994	0.01351
64.5625	0.000317352	55.6613	0.01115	30.7934	0.01769
65.4761	0.00036746	58.212	0.00853	31.9875	0.02125
66.3896	0.000384163	60.7627	0.00656	33.1815	0.02749
67.3032	0.000150325	63.3134	0.00483	34.3756	0.03528
68.2167	0.000217136	65.8641	0.00348	35.5696	0.04351
69.1303	0.000217136	68.4148	0.00249	36.7636	0.05582
70.0438	0.000267244	70.9655	0.00191	37.9577	0.06686
70.9574	0.000150325	73.5162	0.00153	39.1517	0.07561
71.8709	0.000217136	76.0669	0.00109	40.3458	0.07905
72.7845	0.000200433	78.6176	0.000921258	41.5398	0.07482
73.698	0.000133622	81.1683	0.000741792	42.7339	0.06915
74.6116	0.000150325	83.719	0.000652059	43.9279	0.05389
75.5251	0.000200433	86.2697	0.000460629	45.1219	0.04097
76.4387	0.000200433	88.8204	0.000442682	46.316	0.03038
77.3522	0.000133622	91.3711	0.000406789	47.51	0.02009
78.2658	8.35137e-05	93.9218	0.000352949	48.7041	0.01433
79.1793	0.000133622	96.4725	0.000275181	49.8981	0.00983
80.0929	0.000217136	99.0232	0.000311074	51.0922	0.00727
81.0064	5.01082e-05	101.574	0.000340985	52.2862	0.00515
81.92	0.000150325	104.125	0.000215359	53.4803	0.00368
82.8335	6.6811e-05	106.675	0.000257234	54.6743	0.00293
83.7471	0.000100216	109.226	0.000197412	55.8683	0.00252
84.6606	0.000167027	111.777	0.000173484	57.0624	0.00156
85.5742	0.000100216	114.327	0.00013759	58.2564	0.00116
86.4877	0.000100216	116.878	0.000131608	59.4505	0.000715629
87.4013	0.000116919	119.429	0.000161519	60.6445	0.000511164
88.3148	0.00018373	121.98	0.000113662	61.8386	0.000383373
89.2284	0.000100216	124.53	0.000125626	63.0326	0.000370594
90.1419	0.000116919	127.081	8.37507e-05	64.2267	0.000242803
91.0555	1.67027e-05	129.632	7.77685e-05	65.4207	0.000204465
91.969	0.000116919	132.182	0.000101697	66.6147	0.000102233
92.8826	0.000150325	134.733	7.17863e-05	67.8088	3.83373e-05
93.7961	0.000100216	137.284	5.38397e-05	69.0028	7.66745e-05
94.7097	8.35137e-05	139.834	4.78575e-05	70.1969	6.38955e-05
95.6232	0.000133622	142.385	4.78575e-05	71.3909	3.83373e-05
96.5368	6.6811e-05	144.936	2.9911e-05	72.585	3.83373e-05
97.4503	0.000133622	147.487	2.9911e-05	73.779	2.55582e-05
98.3639	8.35137e-05	150.037	0	74.973	5.11164e-05
99.2774	0.000150325	152.588	2.39288e-05	76.1671	1.27791e-05
100.191	0.000100216	155.139	1.19644e-05	77.3611	0
101.105	6.6811e-05	157.689	5.98219e-06	78.5552	0
102.018	6.6811e-05	160.24	1.19644e-05	79.7492	2.55582e-05
102.932	8.35137e-05	162.791	1.79466e-05	80.9433	1.27791e-05
103.845	5.01082e-05	165.341	0	82.1373	1.27791e-05
104.759	8.35137e-05	167.892	0	83.3313	0
105.672	5.01082e-05	170.443	0	84.5254	0
106.586	5.01082e-05	172.994	0	85.7194	0
107.499	3.34055e-05	175.544	0	86.9135	1.27791e-05
108.413	0.000250541	178.095	0	88.1075	2.55582e-05
109.326	8.35137e-05	180.646	0	89.3016	0
110.24	8.35137e-05	183.196	0	90.4956	0
111.154	6.6811e-05	185.747	0	91.6897	2.55582e-05
112.067	8.35137e-05	188.298	0	92.8837	0
112.981	6.6811e-05	190.848	0	94.0777	0
113.894	6.6811e-05	193.399	0	95.2718	1.27791e-05
114.808	8.35137e-05	195.95	0	96.4658	1.27791e-05
115.721	6.6811e-05	198.501	0	97.6599	0
116.635	5.01082e-05	201.051	0	98.8539	1.27791e-05
117.548	5.01082e-05	203.602	1.19644e-05	100.048	0
118.462	1.67027e-05	206.153	0	101.242	0
119.376	8.35137e-05	208.703	5.98219e-06	102.436	1.27791e-05
120.289	6.6811e-05	211.254	1.79466e-05	103.63	0
121.203	3.34055e-05	213.805	5.98219e-06	104.824	0
122.116	3.34055e-05	216.355	0	106.018	0
123.03	3.34055e-05	218.906	5.98219e-06	107.212	0
123.943	6.6811e-05	221.457	1.19644e-05	108.406	0
124.857	0	224.008	1.19644e-05	109.6	1.27791e-05
125.77	5.01082e-05	226.558	1.19644e-05	110.794	0
126.684	1.67027e-05	229.109	1.19644e-05	111.988	0
127.597	5.01082e-05	231.66	5.98219e-06	113.182	0
128.511	0	234.21	5.98219e-06	114.376	0
129.425	0	236.761	1.79466e-05	115.571	1.27791e-05
130.338	1.67027e-05	239.312	1.19644e-05	116.765	0
131.252	0	241.863	1.19644e-05	117.959	0
132.165	1.67027e-05	244.413	2.39288e-05	119.153	2.55582e-05
133.079	1.67027e-05	246.964	2.9911e-05	120.347	0
133.992	0	249.515	5.98219e-06	121.541	0
134.906	1.67027e-05	252.065	1.79466e-05	122.735	1.27791e-05
135.819	0	254.616	3.58932e-05	123.929	0
136.733	0	257.167	2.9911e-05	125.123	0
137.647	0	259.717	4.18753e-05	126.317	0
138.56	0	262.268	9.57151e-05	127.511	0
139.474	0	264.819	5.98219e-05	128.705	0
140.387	1.67027e-05	267.37	0.000143573	129.899	1.27791e-05

## Sheet: Figure 2d
Phase（0 V）	Intensity	Phase（+ 1 V）	Intensity	Phase (- 1 V)	Intensity
-89.9538	0.000107652	-89.585	5.99648e-06	-89.7603	6.58117e-05
-87.4024	9.5691e-05	-87.0404	0	-87.2099	0.000113675
-84.8511	0.000131575	-84.4957	2.39859e-05	-84.6595	0.000113675
-82.2998	0.000131575	-81.9511	1.1993e-05	-82.1091	7.17946e-05
-79.7484	0.000155498	-79.4065	4.19753e-05	-79.5587	8.37604e-05
-77.1971	0.00017344	-76.8619	7.79542e-05	-77.0083	0.000137606
-74.6457	0.000191382	-74.3172	0.00011993	-74.4579	0.000119658
-72.0944	0.000227266	-71.7726	0.000143915	-71.9074	5.98288e-05
-69.543	0.000203343	-69.228	0.000293827	-69.357	9.57261e-05
-66.9917	0.000161479	-66.6834	0.000365785	-66.8066	0.000113675
-64.4403	0.000209324	-64.1387	0.000515697	-64.2562	0.000131623
-61.889	0.000197363	-61.5941	0.000713581	-61.7058	0.000155555
-59.3376	0.000293054	-59.0495	0.000869489	-59.1554	0.000149572
-56.7863	0.000239227	-56.5048	0.00118	-56.605	0.000101709
-54.235	0.00026315	-53.9602	0.00158	-54.0546	0.000179486
-51.6836	0.000251189	-51.4156	0.00215	-51.5042	0.000173504
-49.1323	0.000233247	-48.871	0.00242	-48.9538	0.000131623
-46.5809	0.000245208	-46.3263	0.00303	-46.4034	0.000143589
-44.0296	0.00026315	-43.7817	0.00338	-43.853	0.000137606
-41.4782	0.000239227	-41.2371	0.00416	-41.3026	0.000167521
-38.9269	0.000328938	-38.6925	0.00449	-38.7522	0.000155555
-36.3755	0.000215305	-36.1478	0.00511	-36.2017	0.000179486
-33.8242	0.000185401	-33.6032	0.00576	-33.6513	0.000167521
-31.2729	0.000340899	-31.0586	0.00642	-31.1009	0.000203418
-28.7215	0.000281092	-28.514	0.00672	-28.5505	0.000167521
-26.1702	0.000328938	-25.9693	0.00721	-26.0001	0.000245298
-23.6188	0.000275112	-23.4247	0.00727	-23.4497	0.000233332
-21.0675	0.000358841	-20.8801	0.00786	-20.8993	0.000293161
-18.5161	0.00035286	-18.3355	0.00781	-18.3489	0.000257264
-15.9648	0.000484436	-15.7908	0.00809	-15.7985	0.000245298
-13.4134	0.000442571	-13.2462	0.0081	-13.2481	0.000221367
-10.8621	0.000424629	-10.7016	0.00857	-10.6977	0.000323076
-8.31076	0.000508358	-8.15697	0.00819	-8.14726	0.000233332
-5.75942	0.000562184	-5.61234	0.00802	-5.59686	0.000287178
-3.20807	0.000681798	-3.06772	0.00829	-3.04645	0.000197435
-0.65673	0.000765528	-0.52309	0.00799	-0.49604	0.000257264
1.89461	0.000777489	2.02153	0.00842	2.05437	0.00031111
4.44596	0.000974852	4.56616	0.00859	4.60477	0.000299144
6.9973	0.00122	7.11079	0.00877	7.15518	0.000358973
9.54865	0.00135	9.65541	0.00936	9.70559	0.000358973
12.1	0.00171	12.2	0.00956	12.256	0.000400853
14.6513	0.00224	14.7447	0.01008	14.8064	0.000376922
17.2027	0.00272	17.2893	0.01101	17.3568	0.000424785
19.754	0.00371	19.8339	0.01212	19.9072	0.000484614
22.3054	0.00552	22.3785	0.01308	22.4576	0.000358973
24.8567	0.00723	24.9232	0.0152	25.008	0.000556408
27.4081	0.01033	27.4678	0.01799	27.5584	0.000682049
29.9594	0.01465	30.0124	0.01927	30.1089	0.00116
32.5108	0.02056	32.557	0.02109	32.6593	0.00177
35.0621	0.02626	35.1017	0.02127	35.2097	0.00384
37.6134	0.03223	37.6463	0.01918	37.7601	0.00808
40.1648	0.03768	40.1909	0.01671	40.3105	0.01487
42.7161	0.03905	42.7355	0.01283	42.8609	0.02547
45.2675	0.03829	45.2802	0.0088	45.4113	0.03596
47.8188	0.03399	47.8248	0.00545	47.9617	0.04312
50.3702	0.02699	50.3694	0.00341	50.5121	0.04238
52.9215	0.02051	52.9141	0.00173	53.0625	0.03475
55.4729	0.01405	55.4587	0.00104	55.6129	0.0261
58.0242	0.00981	58.0033	0.000431746	58.1633	0.01763
60.5755	0.00645	60.5479	0.000239859	60.7137	0.0134
63.1269	0.00449	63.0926	0.000131923	63.2641	0.01051
65.6782	0.00313	65.6372	7.79542e-05	65.8145	0.00865
68.2296	0.0024	68.1818	2.99824e-05	68.365	0.00689
70.7809	0.00193	70.7264	2.39859e-05	70.9154	0.00617
73.3323	0.00172	73.2711	5.99648e-06	73.4658	0.00579
75.8836	0.00132	75.8157	2.99824e-05	76.0162	0.00497
78.4349	0.0012	78.3603	1.79894e-05	78.5666	0.00436
80.9863	0.00103	80.9049	0	81.117	0.00425
83.5376	0.000723663	83.4496	0	83.6674	0.00365
86.089	0.000843277	85.9942	5.99648e-06	86.2178	0.00365
88.6403	0.000604049	88.5388	5.99648e-06	88.7682	0.00322
91.1917	0.000550223	91.0834	5.99648e-06	91.3186	0.00284
93.743	0.000490416	93.6281	5.99648e-06	93.869	0.00258
96.2943	0.000394725	96.1727	0	96.4194	0.00259
98.8457	0.000334918	98.7173	5.99648e-06	98.9698	0.00259
101.397	0.000322957	101.262	0	101.52	0.00248
103.948	0.000227266	103.807	5.99648e-06	104.071	0.00258
106.5	0.000179421	106.351	0	106.621	0.00242
109.051	0.000239227	108.896	0	109.171	0.00232
111.602	0.000155498	111.44	0	111.722	0.00232
114.154	7.77489e-05	113.985	0	114.272	0.00215
116.705	7.77489e-05	116.53	0	116.823	0.00215
119.256	8.37296e-05	119.074	0	119.373	0.00221
121.808	0.000107652	121.619	0	121.924	0.002
124.359	7.77489e-05	124.164	0	124.474	0.00199
126.91	3.58841e-05	126.708	0	127.024	0.00203
129.462	4.78455e-05	129.253	0	129.575	0.00191
132.013	1.79421e-05	131.797	0	132.125	0.00188
134.565	1.19614e-05	134.342	0	134.676	0.00163
137.116	5.98069e-06	136.887	0	137.226	0.00157
139.667	0	139.431	0	139.776	0.00138
142.219	5.98069e-06	141.976	0	142.327	0.00141
144.77	5.98069e-06	144.521	0	144.877	0.00115
147.321	0	147.065	0	147.428	0.000981193
149.873	0	149.61	0	149.978	0.000825638
152.424	0	152.154	0	152.528	0.000652134
154.975	0	154.699	0	155.079	0.000442733
157.527	0	157.244	0	157.629	0.000341024
160.078	0	159.788	0	160.18	0.000239315
162.629	0	162.333	0	162.73	0.000101709
165.181	0	164.878	0	165.28	4.18802e-05
167.732	0	167.422	0	167.831	5.98288e-06
170.283	0	169.967	0	170.381	0
172.835	0	172.511	0	172.932	0
175.386	0	175.056	0	175.482	0
177.937	0	177.601	0	178.032	0
180.489	0	180.145	0	180.583	0
183.04	0	182.69	0	183.133	0
185.591	0	185.235	0	185.684	0
188.143	0	187.779	0	188.234	0
190.694	0	190.324	0	190.785	0
193.245	0	192.868	0	193.335	0
195.797	0	195.413	0	195.885	0
198.348	0	197.958	0	198.436	5.98288e-06
200.899	0	200.502	0	200.986	1.19658e-05
203.451	0	203.047	0	203.537	0
206.002	0	205.592	0	206.087	5.98288e-06
208.554	0	208.136	0	208.637	0
211.105	0	210.681	0	211.188	1.19658e-05
213.656	0	213.225	0	213.738	0
216.208	0	215.77	0	216.289	1.19658e-05
218.759	0	218.315	0	218.839	1.19658e-05
221.31	0	220.859	0	221.389	1.79486e-05
223.862	0	223.404	0	223.94	3.58973e-05
226.413	0	225.949	0	226.49	1.79486e-05
228.964	0	228.493	0	229.041	2.39315e-05
231.516	0	231.038	0	231.591	2.39315e-05
234.067	0	233.582	0	234.141	4.78631e-05
236.618	0	236.127	0	236.692	2.99144e-05
239.17	0	238.672	0	239.242	1.79486e-05
241.721	0	241.216	0	241.793	4.78631e-05
244.272	0	243.761	0	244.343	4.18802e-05
246.824	1.79421e-05	246.306	0	246.893	4.78631e-05
249.375	5.98069e-06	248.85	0	249.444	7.77775e-05
251.926	1.19614e-05	251.395	0	251.994	4.18802e-05
254.478	2.99034e-05	253.939	0	254.545	5.98288e-05
257.029	5.98069e-06	256.484	0	257.095	8.37604e-05
259.58	4.18648e-05	259.029	0	259.646	6.58117e-05
262.132	4.78455e-05	261.573	0	262.196	5.38459e-05
264.683	4.78455e-05	264.118	0	264.746	5.38459e-05
267.234	4.18648e-05	266.663	1.79894e-05	267.297	5.98288e-05

## Sheet: Figure 2e
Distance (Control)	Surface potential	Distance (2D-MAP-disordered)	Surface potential	Distance (2D-MAP-ordered)	Surface potential
0.10156	4	0.10156	-147.867	0.10156	-190.078
0.10352	-256.019	0.10352	-145.465	0.10352	-189.691
0.10547	-257.039	0.10547	-143.859	0.10547	-190.277
0.10742	-257.555	0.10742	-142.688	0.10742	-189.035
0.10938	-257.719	0.10938	-143.168	0.10938	-187.465
0.11133	-258.246	0.11133	-143.156	0.11133	-184.887
0.11328	-258.633	0.11328	-142.254	0.11328	-183.656
0.11523	-259.676	0.11523	-143.027	0.11523	-183.176
0.11719	-259.137	0.11719	-143.215	0.11719	-182.812
0.11914	-257.144	0.11914	-141.398	0.11914	-182.59
0.12109	-257.133	0.12109	-140.894	0.12109	-183.106
0.12305	-258.668	0.12305	-143.414	0.12305	-182.731
0.125	-260.273	0.125	-144.844	0.125	-182.461
0.12695	-260.051	0.12695	-146.566	0.12695	-184.078
0.12891	-258.223	0.12891	-146.59	0.12891	-186.727
0.13086	-256.582	0.13086	-146.039	0.13086	-187.254
0.13281	-255.961	0.13281	-145.289	0.13281	-188.695
0.13477	-256.875	0.13477	-144.445	0.13477	-190.195
0.13672	-256.805	0.13672	-143.238	0.13672	-190.535
0.13867	-256.301	0.13867	-142.664	0.13867	-189.879
0.14063	-256.594	0.14063	-141.562	0.14063	-188.848
0.14258	-254.789	0.14258	-141.609	0.14258	-185.496
0.14453	-252.621	0.14453	-142.289	0.14453	-183.844
0.14648	-251.016	0.14648	-142.441	0.14648	-180.773
0.14844	-249.715	0.14844	-142.676	0.14844	-179.168
0.15039	-251.062	0.15039	-142.617	0.15039	-179.754
0.15234	-252.949	0.15234	-142.769	0.15234	-180.926
0.1543	-252.961	0.1543	-142.406	0.1543	-181.863
0.15625	-252.82	0.15625	-141.703	0.15625	-182.344
0.1582	-252.809	0.1582	-141.281	0.1582	-181.734
0.16016	-252.539	0.16016	-140.144	0.16016	-181.148
0.16211	-253.336	0.16211	-140.766	0.16211	-180.469
0.16406	-254.613	0.16406	-143.543	0.16406	-179.801
0.16602	-254.93	0.16602	-144.879	0.16602	-179.824
0.16797	-254.555	0.16797	-143.894	0.16797	-178.934
0.16992	-253.371	0.16992	-144.621	0.16992	-178.195
0.17188	-253.137	0.17188	-146.637	0.17188	-176.731
0.17383	-253.254	0.17383	-146.461	0.17383	-177.973
0.17578	-251.965	0.17578	-145.266	0.17578	-180.574
0.17773	-251.801	0.17773	-145.641	0.17773	-181.16
0.17969	-251.168	0.17969	-148.148	0.17969	-180.762
0.18164	-251.238	0.18164	-149.461	0.18164	-181.336
0.18359	-252.047	0.18359	-149.695	0.18359	-182.203
0.18555	-251.672	0.18555	-148.547	0.18555	-182.953
0.1875	-253.242	0.1875	-147.152	0.1875	-183.387
0.18945	-255.609	0.18945	-145.852	0.18945	-183.984
0.19141	-254.731	0.19141	-145.207	0.19141	-184.066
0.19336	-252.703	0.19336	-145.301	0.19336	-183.281
0.19531	-252.949	0.19531	-145.312	0.19531	-183.691
0.19727	-254.66	0.19727	-144.902	0.19727	-184.746
0.19922	-254.426	0.19922	-145.301	0.19922	-186.117
0.20117	-252.68	0.20117	-145.406	0.20117	-186.012
0.20313	-252.832	0.20313	-146.766	0.20313	-186.164
0.20508	-254.684	0.20508	-147.492	0.20508	-185.613
0.20703	-255.387	0.20703	-147.305	0.20703	-185.203
0.20898	-255.609	0.20898	-146.309	0.20898	-185.742
0.21094	-254.426	0.21094	-145.078	0.21094	-185.754
0.21289	-251.894	0.21289	-145.488	0.21289	-186.023
0.21484	-252.059	0.21484	-147.035	0.21484	-185.648
0.2168	-253.769	0.2168	-146.988	0.2168	-185.977
0.21875	-253.348	0.21875	-145.078	0.21875	-184.535
0.2207	-254.109	0.2207	-144.188	0.2207	-183.398
0.22266	-255.387	0.22266	-143.109	0.22266	-183.258
0.22461	-254.168	0.22461	-143.906	0.22461	-182.977
0.22656	-251.812	0.22656	-144.047	0.22656	-184.312
0.22852	-250.652	0.22852	-142.535	0.22852	-186.539
0.23047	-252.527	0.23047	-141.879	0.23047	-186.996
0.23242	-254.789	0.23242	-142.535	0.23242	-187.066
0.23438	-253.945	0.23438	-144.914	0.23438	-187.137
0.23633	-254.484	0.23633	-146.344	0.23633	-187.277
0.23828	-254.801	0.23828	-145.512	0.23828	-187.231
0.24023	-255.633	0.24023	-144.961	0.24023	-187.441
0.24219	-255.527	0.24219	-145.359	0.24219	-187.148
0.24414	-256.699	0.24414	-145.828	0.24414	-187.488
0.24609	-257.215	0.24609	-146.566	0.24609	-188.227
0.24805	-256.102	0.24805	-145.418	0.24805	-188.824
0.25	-255.012	0.25	-143.953	0.25	-189.094
0.25195	-255.785	0.25195	-143.262	0.25195	-190.699
0.25391	-256.125	0.25391	-142.57	0.25391	-192.199
0.25586	-254.883	0.25586	-141.691	0.25586	-193.207
0.25781	-254.461	0.25781	-142.16	0.25781	-192.973
0.25977	-254.461	0.25977	-144.07	0.25977	-192.328
0.26172	-253.207	0.26172	-144.644	0.26172	-190.148
0.26367	-253.582	0.26367	-143.402	0.26367	-189.035
0.26563	-253.008	0.26563	-141.996	0.26563	-188.461
0.26758	-253.125	0.26758	-140.906	0.26758	-188.027
0.26953	-253.769	0.26953	-141.82	0.26953	-187.266
0.27148	-253.266	0.27148	-142.242	0.27148	-185.637
0.27344	-252.586	0.27344	-142.992	0.27344	-185.836
0.27539	-253.019	0.27539	-143.93	0.27539	-186.516
0.27734	-254.367	0.27734	-143.262	0.27734	-188.285
0.2793	-256.031	0.2793	-141.106	0.2793	-189.246
0.28125	-255.527	0.28125	-140.531	0.28125	-189.375
0.2832	-254.227	0.2832	-141.328	0.2832	-188.344
0.28516	-252.188	0.28516	-141.246	0.28516	-187.664
0.28711	-251.965	0.28711	-141.504	0.28711	-188.566
0.28906	-252	0.28906	-141.164	0.28906	-188.391
0.29102	-251.637	0.29102	-139.488	0.29102	-186.914
0.29297	-251.766	0.29297	-138.469	0.29297	-185.93
0.29492	-252.668	0.29492	-138.023	0.29492	-185.508
0.29688	-253.231	0.29688	-136.641	0.29688	-186.211
0.29883	-253.113	0.29883	-136.594	0.29883	-186.527
0.30078	-252.727	0.30078	-135.856	0.30078	-185.719
0.30273	-252.328	0.30273	-137.344	0.30273	-186.34
0.30469	-253.231	0.30469	-139.16	0.30469	-188.426
0.30664	-252.785	0.30664	-140.074	0.30664	-189.152
0.30859	-251.484	0.30859	-139.981	0.30859	-186.703
0.31055	-251.684	0.31055	-139.805	0.31055	-183.844
0.3125	-253.758	0.3125	-140.848	0.3125	-184.57
0.31445	-256.231	0.31445	-141.129	0.31445	-187.723
0.31641	-256.441	0.31641	-142.231	0.31641	-189.492
0.31836	-255.984	0.31836	-142.441	0.31836	-190.477
0.32031	-256.277	0.32031	-141.949	0.32031	-189.738
0.32227	-255.961	0.32227	-141.586	0.32227	-189.598
0.32422	-255.82	0.32422	-140.051	0.32422	-189.797
0.32617	-255.176	0.32617	-139.957	0.32617	-189.609
0.32813	-254.519	0.32813	-140.051	0.32813	-189.41
0.33008	-254.168	0.33008	-139.969	0.33008	-189.551
0.33203	-252.644	0.33203	-139.406	0.33203	-190.547
0.33398	-250.641	0.33398	-138.504	0.33398	-191.215
0.33594	-251.285	0.33594	-138.422	0.33594	-189.258
0.33789	-252.856	0.33789	-139.195	0.33789	-188.168
0.33984	-253.746	0.33984	-139.125	0.33984	-187.582
0.3418	-254.016	0.3418	-137.906	0.3418	-186.867
0.34375	-253.535	0.34375	-137.93	0.34375	-186.867
0.3457	-253.301	0.3457	-138.562	0.3457	-186.34
0.34766	-252.762	0.34766	-139.805	0.34766	-185.953
0.34961	-252.797	0.34961	-138.973	0.34961	-186.34
0.35156	-253.301	0.35156	-137.414	0.35156	-185.695
0.35352	-253.535	0.35352	-135.797	0.35352	-182.988
0.35547	-253.16	0.35547	-134.894	0.35547	-183.106
0.35742	-253.137	0.35742	-134.309	0.35742	-185.004
0.35938	-253.91	0.35938	-136.242	0.35938	-185.473
0.36133	-253.371	0.36133	-137.566	0.36133	-185.004
0.36328	-251.379	0.36328	-137.59	0.36328	-184.805
0.36523	-251.438	0.36523	-137.309	0.36523	-185.098
0.36719	-252.398	0.36719	-137.684	0.36719	-185.519
0.36914	-253.875	0.36914	-138.773	0.36914	-185.766
0.37109	-252.914	0.37109	-139.934	0.37109	-186.34
0.37305	-251.918	0.37305	-140.426	0.37305	-186.164
0.375	-252.223	0.375	-140.965	0.375	-184.582
0.37695	-252.316	0.37695	-139.887	0.37695	-183.129
0.37891	-253.184	0.37891	-137.731	0.37891	-182.66
0.38086	-253.582	0.38086	-136.5	0.38086	-184.09
0.38281	-253.547	0.38281	-137.566	0.38281	-185.672
0.38477	-253.84	0.38477	-139.055	0.38477	-186.293
0.38672	-253.664	0.38672	-140.508	0.38672	-186.633
0.38867	-253.277	0.38867	-141.023	0.38867	-187.723
0.39063	-252.457	0.39063	-140.543	0.39063	-188.203
0.39258	-252.727	0.39258	-140.18	0.39258	-187.688
0.39453	-252.797	0.39453	-140.578	0.39453	-186.562
0.39648	-252.234	0.39648	-140.566	0.39648	-186.234
0.39844	-254.156	0.39844	-140.086	0.39844	-185.859
0.40039	-254.859	0.40039	-139.781	0.40039	-185.754
0.40234	-253.887	0.40234	-139.113	0.40234	-186.269
0.4043	-252.012	0.4043	-140.062	0.4043	-186.082
0.40625	-250.523	0.40625	-141.281	0.40625	-186.856
0.4082	-249.867	0.4082	-141.234	0.4082	-186.258
0.41016	-250.57	0.41016	-140.648	0.41016	-185.074
0.41211	-250.711	0.41211	-141.527	0.41211	-186.727
0.41406	-250.769	0.41406	-142.582	0.41406	-186.703
0.41602	-250.043	0.41602	-141.504	0.41602	-185.801
0.41797	-250.078	0.41797	-140.871	0.41797	-184.769
0.41992	-250.711	0.41992	-139.981	0.41992	-184.992
0.42188	-250.195	0.42188	-141.762	0.42188	-183.914
0.42383	-251.238	0.42383	-142.348	0.42383	-183.316
0.42578	-251.461	0.42578	-140.953	0.42578	-184.336
0.42773	-251.93	0.42773	-139.734	0.42773	-184.91
0.42969	-251.754	0.42969	-140.098	0.42969	-183.809
0.43164	-253.688	0.43164	-139.488	0.43164	-182.414
0.43359	-254.473	0.43359	-138.715	0.43359	-182.262
0.43555	-253.723	0.43555	-138.797	0.43555	-184.711
0.4375	-252.164	0.4375	-139.664	0.4375	-184.547
0.43945	-251.215	0.43945	-141.481	0.43945	-185.004
0.44141	-252.586	0.44141	-142.441	0.44141	-186.527
0.44336	-253.922	0.44336	-143.18	0.44336	-187.184
0.44531	-254.086	0.44531	-142.348	0.44531	-188.004
0.44727	-253.008	0.44727	-141.879	0.44727	-187.383
0.44922	-252.656	0.44922	-144.293	0.44922	-186.75
0.45117	-252.246	0.45117	-145.57	0.45117	-186.856
0.45313	-252.363	0.45313	-145.652	0.45313	-186.469
0.45508	-252.106	0.45508	-145.09	0.45508	-185.519
0.45703	-251.098	0.45703	-143.953	0.45703	-185.883
0.45898	-250.477	0.45898	-142.887	0.45898	-187.453
0.46094	-250.043	0.46094	-142.289	0.46094	-188.754
0.46289	-249.574	0.46289	-140.426	0.46289	-187.359
0.46484	-249.07	0.46484	-139.699	0.46484	-186.961
0.4668	-249.984	0.4668	-140.461	0.4668	-186.141
0.46875	-251.133	0.46875	-141.961	0.46875	-185.836
0.4707	-250.148	0.4707	-144.527	0.4707	-185.004
0.47266	-249.164	0.47266	-147.117	0.47266	-185.426
0.47461	-248.484	0.47461	-148.148	0.47461	-186.527
0.47656	-249.504	0.47656	-149.109	0.47656	-187.898
0.47852	-249.82	0.47852	-148.102	0.47852	-188.812
0.48047	-249.914	0.48047	-146.109	0.48047	-189.141
0.48242	-249.469	0.48242	-145.816	0.48242	-189.34
0.48438	-249.234	0.48438	-144.797	0.48438	-189.363
0.48633	-248.707	0.48633	-145.125	0.48633	-188.801
0.48828	-247.922	0.48828	-145.652	0.48828	-187.113
0.49023	-246.809	0.49023	-145.359	0.49023	-187.488
0.49219	-246.106	0.49219	-144.516	0.49219	-189.492
0.49414	-247.418	0.49414	-143.18	0.49414	-189.891
0.49609	-248.309	0.49609	-141.644	0.49609	-189.703
0.49805	-249.621	0.49805	-142.148	0.49805	-188.566
0.5	-249.973	0.5	-143.109	0.5	-188.273
0.50195	-249.516	0.50195	-143.215	0.50195	-189.656
0.50391	-250.242	0.50391	-142.371	0.50391	-188.988
0.50586	-249.387	0.50586	-140.32	0.50586	-188.402
0.50781	-248.273	0.50781	-139.676	0.50781	-187.641
0.50977	-249.246	0.50977	-141.961	0.50977	-185.812
0.51172	-250.312	0.51172	-142.383	0.51172	-184.84
0.51367	-250.277	0.51367	-141.035	0.51367	-185.66
0.51563	-250.629	0.51563	-141.106	0.51563	-186.516
0.51758	-250.559	0.51758	-142.863	0.51758	-185.731
0.51953	-251.004	0.51953	-144.211	0.51953	-186.047
0.52148	-249.68	0.52148	-144.926	0.52148	-186.188
0.52344	-250.301	0.52344	-144.856	0.52344	-186.727
0.52539	-250.125	0.52539	-145.289	0.52539	-187.793
0.52734	-249.293	0.52734	-145.805	0.52734	-188.344
0.5293	-248.414	0.5293	-146.344	0.5293	-187.641
0.53125	-246.398	0.53125	-146.004	0.53125	-187.043
0.5332	-245.894	0.5332	-146.391	0.5332	-186.633
0.53516	-246.527	0.53516	-146.625	0.53516	-187.992
0.53711	-245.32	0.53711	-148.055	0.53711	-188.016
0.53906	-243.961	0.53906	-148.617	0.53906	-187.184
0.54102	-243.492	0.54102	-148.629	0.54102	-187.324
0.54297	-243.316	0.54297	-148.348	0.54297	-187.523
0.54492	-245.836	0.54492	-148.805	0.54492	-187.066
0.54688	-245.566	0.54688	-146.625	0.54688	-187.488
0.54883	-246.129	0.54883	-144.539	0.54883	-189.023
0.55078	-248.016	0.55078	-142.582	0.55078	-189.176
0.55273	-248.672	0.55273	-141.375	0.55273	-188.543
0.55469	-248.121	0.55469	-140.789	0.55469	-187.266
0.55664	-249.035	0.55664	-140.625	0.55664	-186.258
0.55859	-251.578	0.55859	-141.375	0.55859	-184.488
0.56055	-252.668	0.56055	-141.422	0.56055	-182.121
0.5625	-252.176	0.5625	-141.481	0.5625	-182.121
0.56445	-251.109	0.56445	-141.562	0.56445	-183.68
0.56641	-249.973	0.56641	-141.352	0.56641	-183.199
0.56836	-250.477	0.56836	-142.231	0.56836	-182.309
0.57031	-251.988	0.57031	-142.887	0.57031	-182.59
0.57227	-252.352	0.57227	-142.711	0.57227	-182.859
0.57422	-251.707	0.57422	-140.93	0.57422	-183.234
0.57617	-251.004	0.57617	-138.773	0.57617	-182.555
0.57813	-250.957	0.57813	-137.227	0.57813	-182.215
0.58008	-251.449	0.58008	-138.316	0.58008	-181.113
0.58203	-252.316	0.58203	-139.852	0.58203	-179.402
0.58398	-250.84	0.58398	-140.894	0.58398	-179.461
0.58594	-248.262	0.58594	-142.711	0.58594	-180.539
0.58789	-247.383	0.58789	-144.188	0.58789	-180.527
0.58984	-246.856	0.58984	-144.422	0.58984	-181.008
0.5918	-247.371	0.5918	-143.016	0.5918	-181.523
0.59375	-248.578	0.59375	-143.309	0.59375	-181.148
0.5957	-247.992	0.5957	-143.59	0.5957	-180.551
0.59766	-248.519	0.59766	-141.703	0.59766	-181.547
0.59961	-249.152	0.59961	-140.508	0.59961	-181.852
0.60156	-248.824	0.60156	-139.84	0.60156	-181.652
0.60352	-249.773	0.60352	-139.043	0.60352	-181.418
0.60547	-250.617	0.60547	-138.41	0.60547	-181.688
0.60742	-252.644	0.60742	-139.312	0.60742	-179.953
0.60938	-254.883	0.60938	-140.027	0.60938	-180.527
0.61133	-255.586	0.61133	-139.734	0.61133	-183.398
0.61328	-253.922	0.61328	-140.672	0.61328	-185.473
0.61523	-253.465	0.61523	-141.809	0.61523	-185.426
0.61719	-253.805	0.61719	-141.527	0.61719	-184.523
0.61914	-252.902	0.61914	-142.031	0.61914	-184.266
0.62109	-251.121	0.62109	-143.027	0.62109	-183.832
0.62305	-251.156	0.62305	-144.07	0.62305	-183.715
0.625	-251.297	0.625	-143.168	0.625	-183.68
0.62695	-253.266	0.62695	-142.465	0.62695	-183.984
0.62891	-253.922	0.62891	-142.723	0.62891	-185.684
0.63086	-253.676	0.63086	-143.93	0.63086	-186.047
0.63281	-250.922	0.63281	-144.574	0.63281	-186.035
0.63477	-249.539	0.63477	-142.641	0.63477	-186.106
0.63672	-249.094	0.63672	-142.688	0.63672	-184.781
0.63867	-248.965	0.63867	-142.746	0.63867	-182.602
0.64063	-248.789	0.64063	-142.359	0.64063	-182.144
0.64258	-247.606	0.64258	-141.445	0.64258	-183.504
0.64453	-247.43	0.64453	-141.07	0.64453	-184.828
0.64648	-247.769	0.64648	-142.102	0.64648	-184.688
0.64844	-248.238	0.64844	-141.445	0.64844	-185.906
0.65039	-249.211	0.65039	-140.953	0.65039	-186.269
0.65234	-249.668	0.65234	-142.031	0.65234	-185.988
0.6543	-249.703	0.6543	-141.762	0.6543	-185.402
0.65625	-248.144	0.65625	-140.789	0.65625	-185.555
0.6582	-246.809	0.6582	-139.43	0.6582	-185.766
0.66016	-246.504	0.66016	-137.484	0.66016	-185.273
0.66211	-248.074	0.66211	-135.609	0.66211	-185.262
0.66406	-250.688	0.66406	-137.449	0.66406	-186.129
0.66602	-251.367	0.66602	-139.934	0.66602	-185.625
0.66797	-249.949	0.66797	-141.269	0.66797	-185.051
0.66992	-248.766	0.66992	-143.754	0.66992	-184.746
0.67188	-249.41	0.67188	-144.926	0.67188	-184.477
0.67383	-249.938	0.67383	-145.512	0.67383	-182.965
0.67578	-249.773	0.67578	-145.629	0.67578	-181.863
0.67773	-249.223	0.67773	-145.781	0.67773	-180.832
0.67969	-248.789	0.67969	-146.074	0.67969	-181.734
0.68164	-248.168	0.68164	-146.695	0.68164	-182.426
0.68359	-247.266	0.68359	-148.031	0.68359	-181.441
0.68555	-246.082	0.68555	-149.801	0.68555	-180.035
0.6875	-245.648	0.6875	-151.184	0.6875	-179.555
0.68945	-246.832	0.68945	-150.398	0.68945	-179.59
0.69141	-246.293	0.69141	-149.602	0.69141	-179.754
0.69336	-245.941	0.69336	-148.746	0.69336	-181.394
0.69531	-247.172	0.69531	-146.742	0.69531	-183.106
0.69727	-246.961	0.69727	-146.508	0.69727	-185.086
0.69922	-245.133	0.69922	-146.168	0.69922	-185.356
0.70117	-245.379	0.70117	-146.684	0.70117	-185.602
0.70313	-247.242	0.70313	-148.488	0.70313	-185.871
0.70508	-248.918	0.70508	-149.766	0.70508	-185.637
0.70703	-249.141	0.70703	-150.269	0.70703	-186.762
0.70898	-248.719	0.70898	-151.664	0.70898	-188.637
0.71094	-248.356	0.71094	-152.602	0.71094	-188.531
0.71289	-248.027	0.71289	-153.07	0.71289	-188.508
0.71484	-247.617	0.71484	-153.211	0.71484	-186.023
0.7168	-245.707	0.7168	-153.434	0.7168	-185.414
0.71875	-244.852	0.71875	-153.363	0.71875	-185.203
0.7207	-246.07	0.7207	-152.93	0.7207	-185.367
0.72266	-248.086	0.72266	-153.152	0.72266	-186.012
0.72461	-249.633	0.72461	-153.516	0.72461	-186.363
0.72656	-249.223	0.72656	-151.676	0.72656	-186.668
0.72852	-248.344	0.72852	-150.586	0.72852	-186.668
0.73047	-247.969	0.73047	-150.059	0.73047	-185.824
0.73242	-246.832	0.73242	-151.5	0.73242	-182.894
0.73438	-245.672	0.73438	-151.277	0.73438	-181.711
0.73633	-246.762	0.73633	-149.824	0.73633	-181.16
0.73828	-247.359	0.73828	-150.082	0.73828	-179.719
0.74023	-246.703	0.74023	-151.207	0.74023	-177.352
0.74219	-247.008	0.74219	-151.676	0.74219	-177.41
0.74414	-247.676	0.74414	-150.82	0.74414	-178.746
0.74609	-247.359	0.74609	-149.848	0.74609	-181.055
0.74805	-247.242	0.74805	-149.648	0.74805	-182.051
0.75	-247.184	0.75	-149.496	0.75	-182.156
0.75195	-245.32	0.75195	-149.508	0.75195	-181.84
0.75391	-243.75	0.75391	-148.852	0.75391	-181.559
0.75586	-244.441	0.75586	-149.941	0.75586	-181.289
0.75781	-245.273	0.75781	-149.859	0.75781	-182.438
0.75977	-245.836	0.75977	-148.383	0.75977	-183.481
0.76172	-245.766	0.76172	-146.777	0.76172	-181.629
0.76367	-244.019	0.76367	-145.91	0.76367	-181.125
0.76563	-241.43	0.76563	-145.816	0.76563	-182.168
0.76758	-240.34	0.76758	-146.344	0.76758	-181.207
0.76953	-240.797	0.76953	-146.836	0.76953	-183.023
0.77148	-240.422	0.77148	-146.883	0.77148	-184.336
0.77344	-239.438	0.77344	-145.594	0.77344	-183.75
0.77539	-241.102	0.77539	-145.512	0.77539	-182.918
0.77734	-241.992	0.77734	-146.004	0.77734	-181.301
0.7793	-241.277	0.7793	-146.859	0.7793	-180.281
0.78125	-240.434	0.78125	-146.25	0.78125	-180.598
0.7832	-239.824	0.7832	-144.832	0.7832	-179.391
0.78516	-239.144	0.78516	-144.082	0.78516	-177.375
0.78711	-238.348	0.78711	-144.633	0.78711	-175.723
0.78906	-239.285	0.78906	-147.715	0.78906	-175.664
0.79102	-239.098	0.79102	-148.16	0.79102	-176.707
0.79297	-240.012	0.79297	-148.523	0.79297	-177.996
0.79492	-241.348	0.79492	-148.898	0.79492	-179.625
0.79688	-241.828	0.79688	-149.039	0.79688	-179.695
0.79883	-242.379	0.79883	-148.934	0.79883	-180.738
0.80078	-243.059	0.80078	-149.66	0.80078	-181.336
0.80273	-241.875	0.80273	-150.539	0.80273	-180.914
0.80469	-241.805	0.80469	-151.219	0.80469	-179.555
0.80664	-243.398	0.80664	-149.918	0.80664	-179.531
0.80859	-243.984	0.80859	-149.004	0.80859	-180.129
0.81055	-243.926	0.81055	-149.66	0.81055	-179.262
0.8125	-243.269	0.8125	-149.754	0.8125	-178.465
0.81445	-244.172	0.81445	-149.602	0.81445	-179.133
0.81641	-243.75	0.81641	-149.707	0.81641	-179.836
0.81836	-242.859	0.81836	-150.164	0.81836	-179.18
0.82031	-243.609	0.82031	-151.992	0.82031	-179.227
0.82227	-244.137	0.82227	-153.586	0.82227	-177.961
0.82422	-244.418	0.82422	-152.356	0.82422	-178.019
0.82617	-244.746	0.82617	-151.383	0.82617	-178.418
0.82813	-245.484	0.82813	-150.961	0.82813	-178.512
0.83008	-245.367	0.83008	-150.316	0.83008	-178.441
0.83203	-245.051	0.83203	-147.152	0.83203	-177.516
0.83398	-245.801	0.83398	-144.82	0.83398	-177
0.83594	-245.027	0.83594	-144.609	0.83594	-175.875
0.83789	-244.898	0.83789	-144.164	0.83789	-174.059
0.83984	-244.617	0.83984	-143.918	0.83984	-173.215
0.8418	-244.957	0.8418	-143.508	0.8418	-174.539
0.84375	-244.723	0.84375	-143.086	0.84375	-175.559
0.8457	-244.289	0.8457	-141.996	0.8457	-175.711
0.84766	-244.453	0.84766	-143.941	0.84766	-174.516
0.84961	-244.992	0.84961	-146.098	0.84961	-173.719
0.85156	-244.699	0.85156	-146.707	0.85156	-172.559
0.85352	-243.41	0.85352	-146.918	0.85352	-172.84
0.85547	-243.832	0.85547	-148.5	0.85547	-174.41
0.85742	-244.289	0.85742	-149.801	0.85742	-174.773
0.85938	-246.375	0.85938	-150.492	0.85938	-174.633
0.86133	-246.141	0.86133	-150.973	0.86133	-174.023
0.86328	-245.356	0.86328	-151.137	0.86328	-172.617
0.86523	-244.664	0.86523	-150.938	0.86523	-171.668
0.86719	-243.984	0.86719	-151.043	0.86719	-171.973
0.86914	-244.559	0.86914	-150.938	0.86914	-173.086
0.87109	-246.422	0.87109	-150.328	0.87109	-173.168
0.87305	-247.031	0.87305	-148.078	0.87305	-173.519
0.875	-246.727	0.875	-145.793	0.875	-174.609
0.87695	-247.125	0.87695	-145.008	0.87695	-174.762
0.87891	-246.281	0.87891	-145.711	0.87891	-175.031
0.88086	-246.363	0.88086	-146.59	0.88086	-175.266
0.88281	-246.551	0.88281	-147.305	0.88281	-174.691
0.88477	-247.172	0.88477	-147.891	0.88477	-174.035
0.88672	-247.863	0.88672	-149.297	0.88672	-175.453
0.88867	-247.383	0.88867	-149.871	0.88867	-176.215
0.89063	-246.867	0.89063	-150.129	0.89063	-176.215
0.89258	-247.078	0.89258	-150.176	0.89258	-175.371
0.89453	-246.246	0.89453	-150.106	0.89453	-174.574
0.89648	-244.348	0.89648	-150.422	0.89648	-174.211
0.89844	-242.977	0.89844	-151.184	0.89844	-172.91
0.90039	-242.039	0.90039	-150.996	0.90039	-173.578
0.90234	-240.691	0.90234	-153.152	0.90234	-174.269
0.9043	-240.562	0.9043	-153.141	0.9043	-173.379
0.90625	-240.996	0.90625	-152.414	0.90625	-173.566
0.9082	-240.832	0.9082	-153.023	0.9082	-174.82
0.91016	-239.894	0.91016	-152.496	0.91016	-174.562
0.91211	-240.199	0.91211	-151.664	0.91211	-175.828
0.91406	-239.496	0.91406	-151.57	0.91406	-178.125
0.91602	-238.312	0.91602	-151.148	0.91602	-177.773
0.91797	-239.191	0.91797	-151.137	0.91797	-176.742
0.91992	-239.004	0.91992	-151.582	0.91992	-175.336
0.92188	-236.707	0.92188	-152.426	0.92188	-176.144
0.92383	-236.531	0.92383	-151.945	0.92383	-177.129
0.92578	-237.644	0.92578	-150.938	0.92578	-176.062
0.92773	-239.086	0.92773	-151.312	0.92773	-174.539
0.92969	-239.684	0.92969	-151.559	0.92969	-172.828
0.93164	-239.461	0.93164	-151.441	0.93164	-172.535
0.93359	-237.797	0.93359	-150.656	0.93359	-172.922
0.93555	-236.344	0.93555	-150.551	0.93555	-173.906
0.9375	-236.191	0.9375	-150.023	0.9375	-174.07
0.93945	-238.207	0.93945	-150.422	0.93945	-175.066
0.94141	-238.043	0.94141	-149.777	0.94141	-176.227
0.94336	-239.438	0.94336	-149.367	0.94336	-176.121
0.94531	-241.992	0.94531	-149.812	0.94531	-176.988
0.94727	-242.144	0.94727	-150.047	0.94727	-176.121
0.94922	-242.039	0.94922	-149.215	0.94922	-174.598
0.95117	-242.519	0.95117	-149.438	0.95117	-175.418
0.95313	-240.199	0.95313	-150.703	0.95313	-174.668
0.95508	-239.438	0.95508	-151.547	0.95508	-174.832
0.95703	-238.758	0.95703	-151.945	0.95703	-174.328
0.95898	-237.211	0.95898	-153.352	0.95898	-174.644
0.96094	-236.754	0.96094	-154.875	0.96094	-175.43
0.96289	-237.082	0.96289	-155.648	0.96289	-175.207
0.96484	-235.652	0.96484	-155.766	0.96484	-174.199
0.9668	-236.051	0.9668	-156.785	0.9668	-173.66
0.96875	-237.644	0.96875	-158.695	0.96875	-172.969
0.9707	-236.883	0.9707	-158.402	0.9707	-171.305
0.97266	-236.625	0.97266	-158.543	0.97266	-171.867
0.97461	-237.598	0.97461	-158.238	0.97461	-172.641
0.97656	-238.078	0.97656	-157.945	0.97656	-174.035
0.97852	-238.371	0.97852	-157.664	0.97852	-175.664
0.98047	-237.984	0.98047	-157.277	0.98047	-175.992
0.98242	-236.894	0.98242	-157.629	0.98242	-173.965
0.98438	-237.481	0.98438	-158.285	0.98438	-173.332
0.98633	-238.734	0.98633	-159.82	0.98633	-172.816
0.98828	-238.043	0.98828	-161.004	0.98828	-170.625
0.99023	-236.379	0.99023	-160.793	0.99023	-170.414
0.99219	-237.152	0.99219	-161.859	0.99219	-171.504
0.99414	-238.887	0.99414	-161.754	0.99414	-170.93
0.99609	-239.356	0.99609	-160.875	0.99609	-171.926
0.99805	-239.438	0.99805	-160.102	0.99805	-172.488
1	-239.695	1	-159.481	1	-173.273
1.00195	-239.144	1.00195	-159.902	1.00195	-174.246
1.00391	-238.617	1.00391	-160.816	1.00391	-174.633
1.00586	-239.039	1.00586	-160.723	1.00586	-174.352
1.00781	-239.168	1.00781	-159.68	1.00781	-173.379
1.00977	-238.652	1.00977	-157.711	1.00977	-172.898
1.01172	-239.273	1.01172	-156.551	1.01172	-173.098
1.01367	-241.523	1.01367	-156.856	1.01367	-174.398
1.01563	-244.594	1.01563	-158.191	1.01563	-175.758
1.01758	-244.453	1.01758	-159.305	1.01758	-174.469
1.01953	-242.449	1.01953	-160.031	1.01953	-172.371
1.02148	-239.391	1.02148	-159.691	1.02148	-171.598
1.02344	-238.043	1.02344	-160.301	1.02344	-171.07
1.02539	-238.031	1.02539	-161.402	1.02539	-171.457
1.02734	-239.414	1.02734	-163.102	1.02734	-171.797
1.0293	-241.359	1.0293	-163.113	1.0293	-172.266
1.03125	-242.027	1.03125	-161.543	1.03125	-173.777
1.0332	-240.176	1.0332	-162.082	1.0332	-173.25
1.03516	-237.973	1.03516	-162.644	1.03516	-172.734
1.03711	-237.211	1.03711	-161.742	1.03711	-172.195
1.03906	-236.203	1.03906	-161.109	1.03906	-171.633
1.04102	-236.742	1.04102	-160.863	1.04102	-172.969
1.04297	-237.586	1.04297	-161.144	1.04297	-172.816
1.04492	-237.703	1.04492	-161.285	1.04492	-171.023
1.04688	-237.269	1.04688	-160.301	1.04688	-172.019
1.04883	-236.262	1.04883	-160.699	1.04883	-173.508
1.05078	-234.469	1.05078	-160.113	1.05078	-173.578
1.05273	-234.035	1.05273	-157.547	1.05273	-171.867
1.05469	-235.172	1.05469	-157.734	1.05469	-170.227
1.05664	-235.465	1.05664	-159.176	1.05664	-169.723
1.05859	-236.766	1.05859	-159.891	1.05859	-169.852
1.06055	-237.844	1.06055	-160.078	1.06055	-171.633
1.0625	-237.059	1.0625	-160.477	1.0625	-173.414
1.06445	-236.016	1.06445	-161.824	1.06445	-174.481
1.06641	-235.746	1.06641	-161.93	1.06641	-173.824
1.06836	-236.121	1.06836	-161.672	1.06836	-172.477
1.07031	-237.422	1.07031	-161.824	1.07031	-170.344
1.07227	-238.242	1.07227	-160.512	1.07227	-169.652
1.07422	-236.906	1.07422	-159.574	1.07422	-170.074
1.07617	-235.875	1.07617	-160.547	1.07617	-170.273
1.07813	-235.723	1.07813	-161.402	1.07813	-170.496
1.08008	-235.652	1.08008	-161.695	1.08008	-170.332
1.08203	-235.008	1.08203	-161.309	1.08203	-170.59
1.08398	-234.586	1.08398	-160.945	1.08398	-170.859
1.08594	-234.293	1.08594	-160.019	1.08594	-169.16
1.08789	-234.094	1.08789	-158.215	1.08789	-168.129
1.08984	-234.562	1.08984	-156.445	1.08984	-168.34
1.0918	-233.883	1.0918	-156.023	1.0918	-169.969
1.09375	-234.223	1.09375	-157.488	1.09375	-170.566
1.0957	-236.379	1.0957	-160.652	1.0957	-169.863
1.09766	-237.492	1.09766	-162.797	1.09766	-169.875
1.09961	-236.59	1.09961	-163.137	1.09961	-169.371
1.10156	-236.684	1.10156	-163.688	1.10156	-167.812
1.10352	-238.688	1.10352	-164.391	1.10352	-165.644
1.10547	-240.797	1.10547	-164.297	1.10547	-164.027
1.10742	-241.582	1.10742	-163.734	1.10742	-162.258
1.10938	-243.094	1.10938	-164.566	1.10938	-162.363
1.11133	-244.805	1.11133	-166.875	1.11133	-162.223
1.11328	-243.785	1.11328	-167.906	1.11328	-159.949
1.11523	-240.668	1.11523	-168.668	1.11523	-159.82
1.11719	-239.672	1.11719	-167.449	1.11719	-158.777
1.11914	-241.5	1.11914	-168.012	1.11914	-158.238
1.12109	-242.062	1.12109	-167.684	1.12109	-157.957
1.12305	-242.027	1.12305	-166.887	1.12305	-157.641
1.125	-240.703	1.125	-165.973	1.125	-157.195
1.12695	-238.91	1.12695	-165.891	1.12695	-155.941
1.12891	-238.465	1.12891	-166.793	1.12891	-155.438
1.13086	-240.164	1.13086	-168.246	1.13086	-154.488
1.13281	-242.144	1.13281	-169.219	1.13281	-153.832
1.13477	-242.438	1.13477	-170.285	1.13477	-153.879
1.13672	-242.309	1.13672	-170.402	1.13672	-153.727
1.13867	-240.727	1.13867	-171.422	1.13867	-151.465
1.14063	-240.316	1.14063	-171.961	1.14063	-150.422
1.14258	-239.543	1.14258	-172.441	1.14258	-149.93
1.14453	-240.738	1.14453	-173.848	1.14453	-149.144
1.14648	-242.367	1.14648	-174	1.14648	-147.023
1.14844	-243.059	1.14844	-176.25	1.14844	-146.438
1.15039	-243.938	1.15039	-178.031	1.15039	-146.824
1.15234	-244.992	1.15234	-178.301	1.15234	-146.309
1.1543	-246.07	1.1543	-178.852	1.1543	-144.141
1.15625	-245.836	1.15625	-178.676	1.15625	-140.695
1.1582	-245.965	1.1582	-176.426	1.1582	-138.211
1.16016	-246.598	1.16016	-176.766	1.16016	-136.523
1.16211	-247.793	1.16211	-177.504	1.16211	-133.594
1.16406	-249.879	1.16406	-177.199	1.16406	-130.945
1.16602	-253.066	1.16602	-176.93	1.16602	-129.223
1.16797	-256.805	1.16797	-178.957	1.16797	-127.242
1.16992	-261.539	1.16992	-180.727	1.16992	-123.961
1.17188	-266.66	1.17188	-182.309	1.17188	-121.863
1.17383	-272.191	1.17383	-182.074	1.17383	-119.18
1.17578	-279.164	1.17578	-181.746	1.17578	-118.652
1.17773	-286.5	1.17773	-183.363	1.17773	-118.898
1.17969	-293.66	1.17969	-182.625	1.17969	-120.07
1.18164	-300.797	1.18164	-182.25	1.18164	-120.422
1.18359	-305.496	1.18359	-181.453	1.18359	-120.258
1.18555	-309.691	1.18555	-181.16	1.18555	-118.523
1.1875	-312.762	1.1875	-180.727	1.1875	-118.102
1.18945	-312.938	1.18945	-180.07	1.18945	-118.137
1.19141	-311.379	1.19141	-180.047	1.19141	-119.578
1.19336	-308.777	1.19336	-180.434	1.19336	-121.934
1.19531	-306.785	1.19531	-179.801	1.19531	-123.328
1.19727	-304.887	1.19727	-179.32	1.19727	-124.711
1.19922	-305.414	1.19922	-179.426	1.19922	-125.344
1.20117	-307.887	1.20117	-180.586	1.20117	-125.062
1.20313	-307.828	1.20313	-181.219	1.20313	-126.914
1.20508	-309.691	1.20508	-180.762	1.20508	-131.602
1.20703	-311.144	1.20703	-181.969	1.20703	-134.859
1.20898	-310.793	1.20898	-182.848	1.20898	-136.277
1.21094	-310.723	1.21094	-183.387	1.21094	-136.981
1.21289	-309.445	1.21289	-183.832	1.21289	-138.481
1.21484	-310.008	1.21484	-183	1.21484	-138.117
1.2168	-310.277	1.2168	-183.727	1.2168	-138.152
1.21875	-313.184	1.21875	-186.375	1.21875	-137.273
1.2207	-315.703	1.2207	-188.707	1.2207	-136.934
1.22266	-318.68	1.22266	-191.484	1.22266	-139.019
1.22461	-322.699	1.22461	-194.109	1.22461	-140.731
1.22656	-326.051	1.22656	-197.215	1.22656	-142.184
1.22852	-329.168	1.22852	-200.262	1.22852	-144.117
1.23047	-331.512	1.23047	-203.449	1.23047	-143.531
1.23242	-334.324	1.23242	-208.231	1.23242	-143.121
1.23438	-335.777	1.23438	-213.703	1.23438	-142.523
1.23633	-337.734	1.23633	-217.957	1.23633	-141.867
1.23828	-339.574	1.23828	-220.277	1.23828	-141.07
1.24023	-339.961	1.24023	-223.898	1.24023	-140.039
1.24219	-340.359	1.24219	-227.742	1.24219	-139.793
1.24414	-339.551	1.24414	-231.223	1.24414	-138.75
1.24609	-338.731	1.24609	-235.066	1.24609	-136.934
1.24805	-337.629	1.24805	-237.481	1.24805	-134.297
1.25	-337.5	1.25	-240.656	1.25	-131.332
1.25195	-335.391	1.25195	-243.269	1.25195	-128.367
1.25391	-332.004	1.25391	-244.945	1.25391	-124.969
1.25586	-329.941	1.25586	-246.106	1.25586	-122.156
1.25781	-325.898	1.25781	-249.445	1.25781	-117.961
1.25977	-320.519	1.25977	-253.969	1.25977	-113.238
1.26172	-313.758	1.26172	-257.543	1.26172	-109.207
1.26367	-307.535	1.26367	-260.684	1.26367	-105.457
1.26563	-300.727	1.26563	-264.035	1.26563	-101.684
1.26758	-293.789	1.26758	-266.637	1.26758	-96.8086
1.26953	-286.57	1.26953	-270.293	1.26953	-91.6172
1.27148	-277.453	1.27148	-273.961	1.27148	-86.2734
1.27344	-269.496	1.27344	-276.399	1.27344	-81.1523
1.27539	-261.035	1.27539	-276.762	1.27539	-75.3514
1.27734	-251.625	1.27734	-278.356	1.27734	-69.0701
1.2793	-245.215	1.2793	-280.324	1.2793	-63.0349
1.28125	-236.32	1.28125	-280.969	1.28125	-57.8434
1.2832	-226.031	1.2832	-283.922	1.2832	-53.1676
1.28516	-214.301	1.28516	-286.758	1.28516	-47.3434
1.28711	-201.129	1.28711	-289.148	1.28711	-41.2613
1.28906	-186.539	1.28906	-290.344	1.28906	-35.062
1.29102	-172.559	1.29102	-292.91	1.29102	-28.2416
1.29297	-163.676	1.29297	-294.504	1.29297	-24.433
1.29492	-157.723	1.29492	-294.609	1.29492	-20.3079
1.29688	-154.137	1.29688	-294	1.29688	-16.8625
1.29883	-150	1.29883	-293.754	1.29883	-13.8625
1.30078	-147	1.30078	-291.316	1.30078	-10.511
1.30273	-144.164	1.30273	-290.004	1.30273	-7.48753
1.30469	-141.539	1.30469	-289.371	1.30469	-4.07735
1.30664	-140.039	1.30664	-287.824	1.30664	-1.21796
1.30859	-139.184	1.30859	-284.918	1.30859	1.4891
1.31055	-138.047	1.31055	-283.254	1.31055	5.64931
1.3125	-138.352	1.3125	-281.648	1.3125	9.57515
1.31445	-138.586	1.31445	-278.109	1.31445	14.1807
1.31641	-138.375	1.31641	-275.098	1.31641	19.6183
1.31836	-137.109	1.31836	-272.144	1.31836	25.4896
1.32031	-135.656	1.32031	-268.922	1.32031	30.4819
1.32227	-132.352	1.32227	-265.969	1.32227	36.0718
1.32422	-130.172	1.32422	-262.055	1.32422	40.8649
1.32617	-128.508	1.32617	-259.172	1.32617	44.908
1.32813	-125.016	1.32813	-255.176	1.32813	50.3339
1.33008	-121.418	1.33008	-250.805	1.33008	54.1074
1.33203	-118.57	1.33203	-245.836	1.33203	57.4473
1.33398	-115.195	1.33398	-240.293	1.33398	60.7052
1.33594	-113.473	1.33594	-234.352	1.33594	63.8927
1.33789	-111.527	1.33789	-228.703	1.33789	66.2717
1.33984	-109.512	1.33984	-222.668	1.33984	68.6038
1.3418	-107.297	1.3418	-216.527	1.3418	71.0062
1.34375	-103.699	1.34375	-210.762	1.34375	72.764
1.3457	-102.445	1.3457	-205.125	1.3457	74.3695
1.34766	-103.055	1.34766	-199.734	1.34766	75.9633
1.34961	-103.535	1.34961	-195.07	1.34961	77.9438
1.35156	-102.07	1.35156	-190.078	1.35156	80.8384
1.35352	-101.25	1.35352	-186.141	1.35352	82.7955
1.35547	-99.5391	1.35547	-182.543	1.35547	85.573
1.35742	-98.2031	1.35742	-180.738	1.35742	88.491
1.35938	-97.6172	1.35938	-179.848	1.35938	90.6825
1.36133	-96.3164	1.36133	-177.094	1.36133	92.4286
1.36328	-96.6094	1.36328	-172.981	1.36328	93.9638
1.36523	-97.3828	1.36523	-168.938	1.36523	95.0185
1.36719	-96.3516	1.36719	-165.211	1.36719	95.6279
1.36914	-94.4883	1.36914	-162.281	1.36914	98.1124
1.37109	-94.3945	1.37109	-160.359	1.37109	100.433
1.37305	-93.8438	1.37305	-160.723	1.37305	101.792
1.375	-93.9844	1.375	-160.582	1.375	102.144
1.37695	-93.5625	1.37695	-159.797	1.37695	102.413
1.37891	-93.9258	1.37891	-158.531	1.37891	102.847
1.38086	-92.6367	1.38086	-157.758	1.38086	103.07
1.38281	-91.9688	1.38281	-157.242	1.38281	101.394
1.38477	-92.8477	1.38477	-158.016	1.38477	101.651
1.38672	-92.332	1.38672	-159.352	1.38672	103.972
1.38867	-92.0742	1.38867	-161.156	1.38867	105.214
1.39063	-90.9258	1.39063	-163.312	1.39063	106.363
1.39258	-90.2812	1.39258	-166.184	1.39258	108.824
1.39453	-89.6602	1.39453	-169.172	1.39453	110.406
1.39648	-88.1367	1.39648	-171.035	1.39648	111.671
1.39844	-87.2227	1.39844	-172.348	1.39844	113.148
1.40039	-86.9883	1.40039	-172.734	1.40039	114.543
1.40234	-88.5234	1.40234	-172.394	1.40234	113.089
1.4043	-89.4141	1.4043	-173.039	1.4043	112.035
1.40625	-89.918	1.40625	-173.344	1.40625	111.402
1.4082	-88.7227	1.4082	-173.402	1.4082	112.082
1.41016	-88.4062	1.41016	-174.316	1.41016	111.109
1.41211	-88.6172	1.41211	-175.863	1.41211	110.652
1.41406	-87.9492	1.41406	-176.637	1.41406	110.171
1.41602	-86.8711	1.41602	-175.992	1.41602	109.843
1.41797	-85.3242	1.41797	-176.672	1.41797	110.687
1.41992	-83.3438	1.41992	-176.074	1.41992	110.171
1.42188	-83.25	1.42188	-175.148	1.42188	111.132
1.42383	-84.1992	1.42383	-174.117	1.42383	112.374
1.42578	-83.8242	1.42578	-173.356	1.42578	113.898
1.42773	-83.6133	1.42773	-174.246	1.42773	115.492
1.42969	-84.75	1.42969	-174.926	1.42969	114.543
1.43164	-84.6094	1.43164	-176.133	1.43164	114.121
1.43359	-83.7891	1.43359	-176.215	1.43359	114.097
1.43555	-84.0352	1.43555	-174.234	1.43555	112.714
1.4375	-84.4922	1.4375	-173.543	1.4375	110.851
1.43945	-84.082	1.43945	-173.25	1.43945	110.675
1.44141	-83.2148	1.44141	-171.68	1.44141	111.707
1.44336	-81.6445	1.44336	-172.84	1.44336	112.41
1.44531	-80.7422	1.44531	-173.883	1.44531	112.082
1.44727	-79.9102	1.44727	-173.977	1.44727	111.203
1.44922	-79.0664	1.44922	-174.176	1.44922	112.058
1.45117	-78.9492	1.45117	-175.312	1.45117	113.64
1.45313	-78.2461	1.45313	-175.828	1.45313	114.859
1.45508	-77.2031	1.45508	-175.277	1.45508	116.617
1.45703	-76.8516	1.45703	-173.438	1.45703	118.668
1.45898	-76.3594	1.45898	-174.012	1.45898	119.699
1.46094	-74.5664	1.46094	-176.66	1.46094	121.035
1.46289	-72.293	1.46289	-178.008	1.46289	121.949
1.46484	-71.9414	1.46484	-179.391	1.46484	123.144
1.4668	-73.0195	1.4668	-180.211	1.4668	124.973
1.46875	-74.3789	1.46875	-180.996	1.46875	126.191
1.4707	-75.8438	1.4707	-181.934	1.4707	125.816
1.47266	-76.8984	1.47266	-182.297	1.47266	124.937
1.47461	-77.8125	1.47461	-183.152	1.47461	125.477
1.47656	-77.9883	1.47656	-184.664	1.47656	125.125
1.47852	-76.8164	1.47852	-184.641	1.47852	123.648
1.48047	-75.8438	1.48047	-182.391	1.48047	122.91
1.48242	-74.3789	1.48242	-181.758	1.48242	122.512
1.48438	-73.9805	1.48438	-184.898	1.48438	122.476
1.48633	-73.5938	1.48633	-186.844	1.48633	122.465
1.48828	-72.4688	1.48828	-189.609	1.48828	122.969
1.49023	-72.8906	1.49023	-191.344	1.49023	123.836
1.49219	-72.0586	1.49219	-192.141	1.49219	125.711
1.49414	-71.7656	1.49414	-193.043	1.49414	125.699
1.49609	-70.418	1.49609	-192.117	1.49609	125.301
1.49805	-68.6836	1.49805	-192.762	1.49805	125.629
1.5	-66.5039	1.5	-194.906	1.5	126.227
1.50195	-64.4883	1.50195	-195.75	1.50195	125.406
1.50391	-64.8398	1.50391	-194.754	1.50391	124.762
1.50586	-66.082	1.50586	-193.629	1.50586	124.141
1.50781	-65.8945	1.50781	-194.191	1.50781	124.891
1.50977	-64.7109	1.50977	-194.039	1.50977	123.66
1.51172	-63.6328	1.51172	-195.281	1.51172	122.547
1.51367	-65.332	1.51367	-195.879	1.51367	121.633
1.51563	-66.4453	1.51563	-196.887	1.51563	121.246
1.51758	-66.082	1.51758	-195.305	1.51758	120.883
1.51953	-66.0703	1.51953	-195.012	1.51953	120.578
1.52148	-64.7227	1.52148	-195.398	1.52148	120.754
1.52344	-63.0586	1.52344	-196.383	1.52344	121.211
1.52539	-63.1055	1.52539	-198.223	1.52539	121.363
1.52734	-63.0703	1.52734	-199.793	1.52734	122.359
1.5293	-62.9531	1.5293	-201.117	1.5293	123.285
1.53125	-63.9492	1.53125	-201.258	1.53125	123.133
1.5332	-65.9414	1.5332	-200.859	1.5332	121.949
1.53516	-65.9297	1.53516	-201.305	1.53516	121.152
1.53711	-66.5859	1.53711	-201.68	1.53711	122.09
1.53906	-67.1953	1.53906	-202.371	1.53906	121.281
1.54102	-65.9414	1.54102	-203.566	1.54102	119.359
1.54297	-65.7188	1.54297	-204.234	1.54297	119.007
1.54492	-65.2852	1.54492	-204.809	1.54492	117.625
1.54688	-65.3438	1.54688	-205.629	1.54688	114.648
1.54883	-65.8125	1.54883	-204.902	1.54883	112.949
1.55078	-66.832	1.55078	-205.242	1.55078	113.629
1.55273	-65.5898	1.55273	-205.981	1.55273	114.965
1.55469	-65.8477	1.55469	-206.801	1.55469	115.328
1.55664	-66.1055	1.55664	-206.918	1.55664	116.242
1.55859	-65.7773	1.55859	-207.129	1.55859	117.215
1.56055	-64.8398	1.56055	-208.219	1.56055	117.636
1.5625	-64.4062	1.5625	-209.168	1.5625	119.148
1.56445	-63.0469	1.56445	-208.641	1.56445	119.371
1.56641	-62.8711	1.56641	-208.031	1.56641	118.375
1.56836	-62.9414	1.56836	-207.41	1.56836	118.844
1.57031	-63.3516	1.57031	-206.766	1.57031	119.054
1.57227	-63.1172	1.57227	-207.598	1.57227	119.242
1.57422	-63.2227	1.57422	-209.426	1.57422	117.543
1.57617	-63.6211	1.57617	-211.008	1.57617	117.215
1.57813	-63.8789	1.57813	-212.519	1.57813	117.859
1.58008	-63.8203	1.58008	-213.094	1.58008	118.011
1.58203	-63.082	1.58203	-214.992	1.58203	115.738
1.58398	-62.9531	1.58398	-216.727	1.58398	115.281
1.58594	-61.6641	1.58594	-215.941	1.58594	116.207
1.58789	-60.1172	1.58789	-216.867	1.58789	116.324
1.58984	-60.3867	1.58984	-217.606	1.58984	116.675
1.5918	-62.2969	1.5918	-218.859	1.5918	118.199
1.59375	-62.8711	1.59375	-219.504	1.59375	121.586
1.5957	-59.7188	1.5957	-218.238	1.5957	122.371
1.59766	-57.6914	1.59766	-216.961	1.59766	122.617
1.59961	-57.6445	1.59961	-216.703	1.59961	122.148
1.60156	-57.6094	1.60156	-216.832	1.60156	123.144
1.60352	-56.8359	1.60352	-217.594	1.60352	123.566
1.60547	-56.3203	1.60547	-218.707	1.60547	123.086
1.60742	-56.3555	1.60742	-218.461	1.60742	122.933
1.60938	-56.7656	1.60938	-217.254	1.60938	123.344
1.61133	-55.5117	1.61133	-218.309	1.61133	122.898
1.61328	-54.9258	1.61328	-218.648	1.61328	122.266
1.61523	-54.4102	1.61523	-218.098	1.61523	121.082
1.61719	-54.0117	1.61719	-217.981	1.61719	119.406
1.61914	-54.7148	1.61914	-217.055	1.61914	118.527
1.62109	-56.1328	1.62109	-216.68	1.62109	119.992
1.62305	-57.9375	1.62305	-217.371	1.62305	120.765
1.625	-59.918	1.625	-217.805	1.625	120.625
1.62695	-60.0352	1.62695	-218.695	1.62695	118.457
1.62891	-59.8945	1.62891	-219.047	1.62891	117.742
1.63086	-60.375	1.63086	-218.379	1.63086	118.715
1.63281	-61.2773	1.63281	-217.219	1.63281	118.715
1.63477	-61.4883	1.63477	-217.184	1.63477	118.269
1.63672	-60.0352	1.63672	-217.488	1.63672	118.41
1.63867	-60.0938	1.63867	-215.496	1.63867	119.5
1.64063	-60.0469	1.64063	-213.586	1.64063	121.176
1.64258	-59.6016	1.64258	-213.176	1.64258	122.324
1.64453	-58.1016	1.64453	-213.305	1.64453	122.418
1.64648	-58.2773	1.64648	-212.543	1.64648	124.949
1.64844	-58.9219	1.64844	-212.168	1.64844	124.762
1.65039	-59.8359	1.65039	-211.606	1.65039	125.664
1.65234	-59.7773	1.65234	-212.508	1.65234	127.152
1.6543	-59.3203	1.6543	-210.879	1.6543	127.269
1.65625	-57.4688	1.65625	-207.832	1.65625	126.004
1.6582	-57.9375	1.6582	-207.609	1.6582	126.684
1.66016	-59.4023	1.66016	-209.613	1.66016	126.766
1.66211	-61.0312	1.66211	-209.695	1.66211	125.16
1.66406	-61.207	1.66406	-207.727	1.66406	124.293
1.66602	-60.7148	1.66602	-206.273	1.66602	123.426
1.66797	-60.3398	1.66797	-205.981	1.66797	123.133
1.66992	-60.2344	1.66992	-204.867	1.66992	122.09
1.67188	-59.8945	1.67188	-204.293	1.67188	122.863
1.67383	-60.668	1.67383	-203.543	1.67383	123.121
1.67578	-61.043	1.67578	-202.406	1.67578	123.683
1.67773	-60.7266	1.67773	-201.199	1.67773	124.352
1.67969	-60.375	1.67969	-199.488	1.67969	124.012
1.68164	-60	1.68164	-197.144	1.68164	124.352
1.68359	-59.8125	1.68359	-195.785	1.68359	123.543
1.68555	-59.707	1.68555	-194.695	1.68555	122.945
1.6875	-58.957	1.6875	-193.359	1.6875	123.871
1.68945	-57.9844	1.68945	-192.152	1.68945	124.586
1.69141	-56.9883	1.69141	-190.688	1.69141	125.137
1.69336	-55.1719	1.69336	-190.711	1.69336	124.176
1.69531	-54.5742	1.69531	-192.551	1.69531	126.098
1.69727	-55.7695	1.69727	-193.594	1.69727	127.434
1.69922	-56.8477	1.69922	-194.027	1.69922	127.938
1.70117	-55.5938	1.70117	-194.859	1.70117	126.941
1.70313	-53.6133	1.70313	-194.777	1.70313	125.687
1.70508	-53.0625	1.70508	-193.711	1.70508	126.438
1.70703	-54.2695	1.70703	-193.887	1.70703	125.512
1.70898	-54.1289	1.70898	-193.758	1.70898	124.012
1.71094	-51.9258	1.71094	-193.324	1.71094	123.203
1.71289	-51.4922	1.71289	-193.312	1.71289	122.5
1.71484	-50.8008	1.71484	-192.926	1.71484	121.879
1.7168	-51.9492	1.7168	-193.195	1.7168	121.234
1.71875	-53.0977	1.71875	-193.758	1.71875	120.683
1.7207	-51.7734	1.7207	-195.129	1.7207	121.269
1.72266	-52.0312	1.72266	-196.137	1.72266	122.207
1.72461	-52.0898	1.72461	-196.816	1.72461	121.844
1.72656	-51.5156	1.72656	-197.484	1.72656	122.582
1.72852	-50.3203	1.72852	-197.332	1.72852	122.863
1.73047	-50.4375	1.73047	-194.59	1.73047	120.66
1.73242	-50.7188	1.73242	-192.211	1.73242	120.32
1.73438	-52.8633	1.73438	-190.148	1.73438	120.531
1.73633	-53.7539	1.73633	-188.848	1.73633	118.562
1.73828	-53.8828	1.73828	-189.129	1.73828	116.441
1.74023	-53.3203	1.74023	-189.504	1.74023	114.238
1.74219	-52.6523	1.74219	-188.707	1.74219	113.066
1.74414	-50.6367	1.74414	-188.473	1.74414	113.125
1.74609	-48.8789	1.74609	-189.375	1.74609	112.504
1.74805	-48.6445	1.74805	-190.406	1.74805	112.468
1.75	-47.9883	1.75	-190.781	1.75	112.902
1.75195	-47.6367	1.75195	-190.582	1.75195	113.043
1.75391	-47.2617	1.75391	-189.164	1.75391	113.535
1.75586	-48.375	1.75586	-187.371	1.75586	112.093
1.75781	-49.4531	1.75781	-186.75	1.75781	110.828
1.75977	-49.0547	1.75977	-185.297	1.75977	112.011
1.76172	-49.5	1.76172	-183.738	1.76172	112.761
1.76367	-49.2773	1.76367	-182.754	1.76367	110.957
1.76563	-49.043	1.76563	-182.707	1.76563	108.613
1.76758	-49.9219	1.76758	-183.223	1.76758	106.304
1.76953	-49.5938	1.76953	-183.07	1.76953	106.503
1.77148	-49.125	1.77148	-183.269	1.77148	107.007
1.77344	-46.7578	1.77344	-182.578	1.77344	106.445
1.77539	-44.3555	1.77539	-182.262	1.77539	105.882
1.77734	-45.9961	1.77734	-182.906	1.77734	105.659
1.7793	-46.8984	1.7793	-184.406	1.7793	103.362
1.78125	-48.0117	1.78125	-183.926	1.78125	100.468
1.7832	-49.7344	1.7832	-183.481	1.7832	98.2296
1.78516	-50.2383	1.78516	-183.562	1.78516	96.5889
1.78711	-49.3359	1.78711	-184.477	1.78711	94.4677
1.78906	-49.125	1.78906	-185.039	1.78906	93.2255
1.79102	-48.5391	1.79102	-184.816	1.79102	91.5731
1.79297	-47.4727	1.79297	-185.555	1.79297	88.409
1.79492	-47.4609	1.79492	-185.531	1.79492	86.3816
1.79688	-48.0352	1.79688	-185.801	1.79688	83.698
1.79883	-49.2422	1.79883	-186.246	1.79883	79.526
1.80078	-49.8281	1.80078	-186.375	1.80078	74.604
1.80273	-51.1992	1.80273	-185.742	1.80273	68.5102
1.80469	-52.8164	1.80469	-186.316	1.80469	63.0491
1.80664	-52.9688	1.80664	-187.863	1.80664	58.9826
1.80859	-52.7344	1.80859	-189.41	1.80859	55.1857
1.81055	-55.0078	1.81055	-189.82	1.81055	51.8341
1.8125	-57.2344	1.8125	-190.231	1.8125	47.1582
1.81445	-58.1016	1.81445	-190.477	1.81445	44.2753
1.81641	-57.4805	1.81641	-190.664	1.81641	40.6776
1.81836	-54.8906	1.81836	-190.008	1.81836	36.4939
1.82031	-54.3281	1.82031	-189.152	1.82031	32.1227
1.82227	-54.0703	1.82227	-188.027	1.82227	27.1305
1.82422	-54.4805	1.82422	-187.852	1.82422	21.06
1.82617	-55.3125	1.82617	-187.828	1.82617	16.0091
1.82813	-55.1836	1.82813	-186.516	1.82813	10.9231
1.83008	-55.0664	1.83008	-185.625	1.83008	5.11047
1.83203	-53.4492	1.83203	-184.512	1.83203	-0.95995
1.83398	-53.5781	1.83398	-182.379	1.83398	-7.58114
1.83594	-55.0664	1.83594	-181.699	1.83594	-15.1984
1.83789	-56.9883	1.83789	-181.805	1.83789	-22.0071
1.83984	-58.875	1.83984	-181.676	1.83984	-28.8392
1.8418	-59.7305	1.8418	-180.738	1.8418	-35.2377
1.84375	-60.5391	1.84375	-179.731	1.84375	-43.8394
1.8457	-61.3828	1.8457	-178.031	1.8457	-53.1793
1.84766	-60.3984	1.84766	-175.664	1.84766	-61.5583
1.84961	-59.2383	1.84961	-174.223	1.84961	-68.9412
1.85156	-59.7891	1.85156	-171.727	1.85156	-76.9334
1.85352	-60.5508	1.85352	-169.195	1.85352	-85.0546
1.85547	-62.5195	1.85547	-167.109	1.85547	-91.8749
1.85742	-64.7344	1.85742	-165.223	1.85742	-98.8828
1.85938	-66.5508	1.85938	-163.887	1.85938	-106.277
1.86133	-68.0742	1.86133	-162.012	1.86133	-114.598
1.86328	-70.5	1.86328	-159.762	1.86328	-121.922
1.86523	-72.5039	1.86523	-157.852	1.86523	-129.727
1.86719	-74.0156	1.86719	-156.281	1.86719	-138.996
1.86914	-75.8555	1.86914	-155.777	1.86914	-148.371
1.87109	-77.1328	1.87109	-155.215	1.87109	-154.969
1.87305	-78.7266	1.87305	-153.844	1.87305	-160.852
1.875	-80.8242	1.875	-151.664	1.875	-166.758
1.87695	-82.2422	1.87695	-148.992	1.87695	-170.613
1.87891	-83.8477	1.87891	-149.262	1.87891	-173.965
1.88086	-85.2539	1.88086	-149.977	1.88086	-176.566
1.88281	-86.9297	1.88281	-148.922	1.88281	-179.332
1.88477	-89.6719	1.88477	-146.836	1.88477	-182.074
1.88672	-94.043	1.88672	-145.957	1.88672	-183.305
1.88867	-97.6523	1.88867	-144.856	1.88867	-182.906
1.89063	-101.086	1.89063	-142.746	1.89063	-182.215
1.89258	-105.035	1.89258	-140.684	1.89258	-181.5
1.89453	-108.891	1.89453	-139.758	1.89453	-179.965
1.89648	-111.504	1.89648	-140.543	1.89648	-179.285
1.89844	-112.852	1.89844	-140.25	1.89844	-179.566
1.90039	-112.758	1.90039	-141.328	1.90039	-179.777
1.90234	-114.82	1.90234	-142.5	1.90234	-179.426
1.9043	-118.242	1.9043	-144.082	1.9043	-180.703
1.90625	-121.617	1.90625	-145.043	1.90625	-181.957
1.9082	-122.531	1.9082	-145.394	1.9082	-182.098
1.91016	-123.117	1.91016	-145.277	1.91016	-182.578
1.91211	-125.613	1.91211	-145.43	1.91211	-182.789
1.91406	-128.566	1.91406	-144.34	1.91406	-184.383
1.91602	-131.894	1.91602	-142.769	1.91602	-185.004
1.91797	-135.633	1.91797	-144.023	1.91797	-185.473
1.91992	-139.617	1.91992	-144.856	1.91992	-186.223
1.92188	-142.769	1.92188	-145.711	1.92188	-185.789
1.92383	-144.457	1.92383	-146.613	1.92383	-185.426
1.92578	-146.871	1.92578	-148.5	1.92578	-184.441
1.92773	-148.019	1.92773	-150.211	1.92773	-183.211
1.92969	-149.262	1.92969	-152.672	1.92969	-182.203
1.93164	-148.207	1.93164	-153.621	1.93164	-181.816
1.93359	-147.152	1.93359	-155.133	1.93359	-180.961
1.93555	-148.383	1.93555	-156.856	1.93555	-181.184
1.9375	-149.637	1.9375	-157.688	1.9375	-180.398
1.93945	-150.809	1.93945	-158.543	1.93945	-179.719
1.94141	-152.684	1.94141	-159.516	1.94141	-178.207
1.94336	-154.324	1.94336	-160.793	1.94336	-176.637
1.94531	-156.141	1.94531	-161.262	1.94531	-174.668
1.94727	-157.547	1.94727	-159.293	1.94727	-171.445
1.94922	-157.629	1.94922	-157.477	1.94922	-169.606
1.95117	-158.731	1.95117	-155.941	1.95117	-168.41
1.95313	-160.981	1.95313	-155.637	1.95313	-167.766
1.95508	-162.68	1.95508	-155.062	1.95508	-167.461
1.95703	-163.559	1.95703	-154.84	1.95703	-166.383
1.95898	-164.414	1.95898	-153.305	1.95898	-165.34
1.96094	-165.387	1.96094	-151.055	1.96094	-163.277
1.96289	-166.055	1.96289	-149.824	1.96289	-161.637
1.96484	-168.047	1.96484	-147.785	1.96484	-159.691
1.9668	-170.871	1.9668	-145.336	1.9668	-156.797
1.96875	-172.981	1.96875	-143.227	1.96875	-154.078
1.9707	-175.453	1.9707	-141.199	1.9707	-152.098
1.97266	-177.363	1.97266	-139.523	1.97266	-150.469
1.97461	-178.582	1.97461	-138.703	1.97461	-149.484
1.97656	-179.144	1.97656	-137.578	1.97656	-146.906
1.97852	-180.094	1.97852	-135.305	1.97852	-142.582
1.98047	-181.418	1.98047	-133.465	1.98047	-138.809
1.98242	-182.941	1.98242	-132.34	1.98242	-134.859
1.98438	-184.453	1.98438	-131.484	1.98438	-131.297
1.98633	-187.816	1.98633	-129.891	1.98633	-128.566
1.98828	-192.199	1.98828	-128.356	1.98828	-127.945
1.99023	-194.918	1.99023	-127.008	1.99023	-127.547
1.99219	-196.535	1.99219	-127.453	1.99219	-126.703
1.99414	-196.711	1.99414	-127.43	1.99414	-129.023
1.99609	-195.551	1.99609	-126.68	1.99609	-133.981
1.99805	-197.672	1.99805	-127.207	1.99805	-140.402

## Sheet: Figure 2f
Distance (Control)	Surface potential	Distance (2D-MAP-disordered)	Surface potential	Distance (2D-MAP-ordered)	Surface potential
0.10156	0	0.10156	0	0.10156	0
0.10352	-5.22735	0.10352	-97.9504	0.10352	52.4872
0.10547	-30.4834	0.10547	-38.4598	0.10547	10.1415
0.10742	-31.5222	0.10742	-53.8264	0.10742	-60.7313
0.10938	-10.6371	0.10938	-44.8597	0.10938	-72.535
0.11133	-3.08386	0.11133	24.7081	0.11133	48.6682
0.11328	-15.8209	0.11328	-21.1537	0.11328	-14.3454
0.11523	-13.933	0.11523	-18.2476	0.11523	-16.4087
0.11719	-11.945	0.11719	-13.5064	0.11719	-10.4682
0.11914	-12.3191	0.11914	-9.68193	0.11914	-3.15892
0.12109	-13.6202	0.12109	-13.4688	0.12109	-9.29756
0.12305	-13.4881	0.12305	-12.1127	0.12305	-8.43046
0.125	-13.5829	0.125	-10.9855	0.125	-7.30376
0.12695	-13.9099	0.12695	-10.2957	0.12695	-6.82251
0.12891	-14.1961	0.12891	-9.94079	0.12891	-7.14668
0.13086	-14.321	0.13086	-9.07977	0.13086	-6.78669
0.13281	-14.4386	0.13281	-8.27997	0.13281	-6.52155
0.13477	-14.5127	0.13477	-7.51783	0.13477	-6.38376
0.13672	-14.5068	0.13672	-6.74653	0.13672	-6.30273
0.13867	-14.415	0.13867	-5.93115	0.13867	-6.18823
0.14063	-14.2465	0.14063	-5.13019	0.14063	-6.11376
0.14258	-13.9936	0.14258	-4.34025	0.14258	-6.0652
0.14453	-13.6538	0.14453	-3.56104	0.14453	-6.02328
0.14648	-13.2299	0.14648	-2.79808	0.14648	-5.97538
0.14844	-12.7268	0.14844	-2.06135	0.14844	-5.91802
0.15039	-12.1495	0.15039	-1.35502	0.15039	-5.83902
0.15234	-11.5054	0.15234	-0.68418	0.15234	-5.7275
0.1543	-10.8032	0.1543	-0.0545	0.1543	-5.57486
0.15625	-10.0528	0.15625	0.52852	0.15625	-5.37429
0.1582	-9.26454	0.1582	1.06016	0.1582	-5.12009
0.16016	-8.44909	0.16016	1.53591	0.16016	-4.80885
0.16211	-7.61721	0.16211	1.95181	0.16211	-4.43948
0.16406	-6.77927	0.16406	2.30458	0.16406	-4.01304
0.16602	-5.94503	0.16602	2.59186	0.16602	-3.5326
0.16797	-5.12339	0.16797	2.81224	0.16797	-3.00305
0.16992	-4.3222	0.16992	2.96544	0.16992	-2.43075
0.17188	-3.54811	0.17188	3.05238	0.17188	-1.82308
0.17383	-2.80649	0.17383	3.07527	0.17383	-1.18806
0.17578	-2.10138	0.17578	3.03759	0.17578	-0.53383
0.17773	-1.43549	0.17773	2.94408	0.17773	0.13176
0.17969	-0.81028	0.17969	2.80064	0.17969	0.80156
0.18164	-0.22603	0.18164	2.61424	0.18164	1.46948
0.18359	0.31805	0.18359	2.39269	0.18359	2.13071
0.18555	0.82364	0.18555	2.14447	0.18555	2.78192
0.1875	1.29321	0.1875	1.87845	0.1875	3.42131
0.18945	1.72979	0.18945	1.60366	0.18945	4.04855
0.19141	2.13686	0.19141	1.32898	0.19141	4.6647
0.19336	2.51814	0.19336	1.06286	0.19336	5.27195
0.19531	2.87747	0.19531	0.81306	0.19531	5.87335
0.19727	3.21866	0.19727	0.58639	0.19727	6.47247
0.19922	3.54536	0.19922	0.38849	0.19922	7.07302
0.20117	3.86095	0.20117	0.22366	0.20117	7.67852
0.20313	4.16845	0.20313	0.09469	0.20313	8.29187
0.20508	4.47048	0.20508	0.00282	0.20508	8.91506
0.20703	4.76916	0.20703	-0.05233	0.20703	9.54888
0.20898	5.06611	0.20898	-0.07272	0.20898	10.1927
0.21094	5.36243	0.21094	-0.0618	0.21094	10.8442
0.21289	5.6587	0.21289	-0.02441	0.21289	11.4997
0.21484	5.95497	0.21484	0.03342	0.21484	12.1535
0.2168	6.25082	0.2168	0.10467	0.2168	12.7987
0.21875	6.54536	0.21875	0.1816	0.21875	13.4268
0.2207	6.83731	0.2207	0.25595	0.2207	14.0283
0.22266	7.125	0.22266	0.31929	0.22266	14.5927
0.22461	7.40645	0.22461	0.36324	0.22461	15.1091
0.22656	7.67942	0.22656	0.37977	0.22656	15.5664
0.22852	7.94145	0.22852	0.3614	0.22852	15.9538
0.23047	8.18992	0.23047	0.30146	0.23047	16.261
0.23242	8.42208	0.23242	0.19425	0.23242	16.4786
0.23438	8.63513	0.23438	0.03516	0.23438	16.5988
0.23633	8.82624	0.23633	-0.17917	0.23633	16.6151
0.23828	8.99261	0.23828	-0.45087	0.23828	16.5231
0.24023	9.13151	0.24023	-0.78076	0.24023	16.3204
0.24219	9.24031	0.24219	-1.1684	0.24219	16.007
0.24414	9.31657	0.24414	-1.61215	0.24414	15.585
0.24609	9.3581	0.24609	-2.10921	0.24609	15.0591
0.24805	9.36295	0.24805	-2.65575	0.24805	14.4363
0.25	9.32958	0.25	-3.24702	0.25	13.7257
0.25195	9.25684	0.25195	-3.87743	0.25195	12.9386
0.25391	9.14413	0.25391	-4.54067	0.25391	12.0881
0.25586	8.99139	0.25586	-5.22984	0.25586	11.1889
0.25781	8.79924	0.25781	-5.93754	0.25781	10.2568
0.25977	8.569	0.25977	-6.65591	0.25977	9.30866
0.26172	8.30278	0.26172	-7.37678	0.26172	8.36173
0.26367	8.00345	0.26367	-8.0917	0.26367	7.43331
0.26563	7.67471	0.26563	-8.79202	0.26563	6.54038
0.26758	7.32103	0.26758	-9.46899	0.26758	5.69912
0.26953	6.94765	0.26953	-10.1138	0.26953	4.92452
0.27148	6.5604	0.27148	-10.7177	0.27148	4.22999
0.27344	6.1657	0.27344	-11.272	0.27344	3.62703
0.27539	5.77033	0.27539	-11.7686	0.27539	3.12486
0.27734	5.38128	0.27734	-12.1994	0.27734	2.73025
0.2793	5.00559	0.2793	-12.5572	0.2793	2.44724
0.28125	4.65011	0.28125	-12.8354	0.28125	2.27708
0.2832	4.32129	0.2832	-13.0284	0.2832	2.21817
0.28516	4.025	0.28516	-13.1315	0.28516	2.26607
0.28711	3.76634	0.28711	-13.1416	0.28711	2.41363
0.28906	3.54948	0.28906	-13.0567	0.28906	2.65116
0.29102	3.37752	0.29102	-12.8764	0.29102	2.96669
0.29297	3.25244	0.29297	-12.6019	0.29297	3.34632
0.29492	3.17503	0.29492	-12.236	0.29492	3.77458
0.29688	3.14494	0.29688	-11.7829	0.29688	4.23487
0.29883	3.1607	0.29883	-11.2487	0.29883	4.70995
0.30078	3.21983	0.30078	-10.6405	0.30078	5.1824
0.30273	3.31902	0.30273	-9.96656	0.30273	5.63515
0.30469	3.45425	0.30469	-9.23626	0.30469	6.05197
0.30664	3.62105	0.30664	-8.45945	0.30664	6.41792
0.30859	3.81465	0.30859	-7.64634	0.30859	6.71979
0.31055	4.03024	0.31055	-6.80711	0.31055	6.94648
0.3125	4.26315	0.3125	-5.95158	0.3125	7.08931
0.31445	4.50906	0.31445	-5.08892	0.31445	7.14227
0.31641	4.76412	0.31641	-4.22734	0.31641	7.10213
0.31836	5.0251	0.31836	-3.37384	0.31836	6.96855
0.32031	5.28949	0.32031	-2.53406	0.32031	6.74404
0.32227	5.55551	0.32227	-1.7121	0.32227	6.43382
0.32422	5.82212	0.32422	-0.91055	0.32422	6.04564
0.32617	6.08899	0.32617	-0.13046	0.32617	5.58949
0.32813	6.35638	0.32813	0.62853	0.32813	5.07727
0.33008	6.62506	0.33008	1.36802	0.33008	4.52235
0.33203	6.89613	0.33203	2.09056	0.33203	3.93915
0.33398	7.17084	0.33398	2.79943	0.33398	3.34267
0.33594	7.45045	0.33594	3.49825	0.33594	2.748
0.33789	7.73602	0.33789	4.19064	0.33789	2.16986
0.33984	8.02822	0.33984	4.87987	0.33984	1.62212
0.3418	8.32716	0.3418	5.5685	0.3418	1.11743
0.34375	8.63229	0.34375	6.25808	0.34375	0.66682
0.3457	8.94225	0.3457	6.94893	0.3457	0.27945
0.34766	9.25482	0.34766	7.63986	0.34766	-0.03767
0.34961	9.5669	0.34961	8.32813	0.34961	-0.27979
0.35156	9.8745	0.35156	9.0094	0.35156	-0.44448
0.35352	10.1728	0.35352	9.67776	0.35352	-0.53166
0.35547	10.4564	0.35547	10.3259	0.35547	-0.54346
0.35742	10.7193	0.35742	10.9453	0.35742	-0.48406
0.35938	10.955	0.35938	11.5265	0.35938	-0.3595
0.36133	11.1572	0.36133	12.0595	0.36133	-0.17735
0.36328	11.3195	0.36328	12.5343	0.36328	0.0536
0.36523	11.436	0.36523	12.9409	0.36523	0.32369
0.36719	11.5014	0.36719	13.2701	0.36719	0.62275
0.36914	11.5114	0.36914	13.5138	0.36914	0.94049
0.37109	11.4627	0.37109	13.6654	0.37109	1.26683
0.37305	11.3533	0.37305	13.7199	0.37305	1.5922
0.375	11.1828	0.375	13.6745	0.375	1.90787
0.37695	10.952	0.37695	13.5285	0.37695	2.20614
0.37891	10.6635	0.37891	13.2836	0.37891	2.48051
0.38086	10.3214	0.38086	12.9436	0.38086	2.72581
0.38281	9.93097	0.38281	12.5148	0.38281	2.93823
0.38477	9.49894	0.38477	12.0053	0.38477	3.11532
0.38672	9.03294	0.38672	11.425	0.38672	3.2559
0.38867	8.54135	0.38867	10.7854	0.38867	3.35994
0.39063	8.03304	0.39063	10.0991	0.39063	3.4284
0.39258	7.51704	0.39258	9.37943	0.39258	3.46306
0.39453	7.00223	0.39453	8.63994	0.39453	3.46625
0.39648	6.49704	0.39648	7.89419	0.39648	3.44069
0.39844	6.00919	0.39844	7.15528	0.39844	3.38925
0.40039	5.54546	0.40039	6.43544	0.40039	3.31476
0.40234	5.11149	0.40234	5.7458	0.40234	3.21982
0.4043	4.71169	0.4043	5.09609	0.4043	3.10669
0.40625	4.34915	0.40625	4.49446	0.40625	2.9772
0.4082	4.02565	0.4082	3.94734	0.4082	2.83266
0.41016	3.74171	0.41016	3.45945	0.41016	2.67387
0.41211	3.49672	0.41211	3.03372	0.41211	2.50117
0.41406	3.28908	0.41406	2.67143	0.41406	2.31447
0.41602	3.11639	0.41602	2.37233	0.41602	2.1134
0.41797	2.97567	0.41797	2.13478	0.41797	1.8974
0.41992	2.86356	0.41992	1.956	0.41992	1.6659
0.42188	2.77656	0.42188	1.83226	0.42188	1.41847
0.42383	2.71115	0.42383	1.75915	0.42383	1.15497
0.42578	2.66402	0.42578	1.73184	0.42578	0.87575
0.42773	2.63216	0.42773	1.74526	0.42773	0.58171
0.42969	2.61294	0.42969	1.79433	0.42969	0.2745
0.43164	2.60416	0.43164	1.87416	0.43164	-0.04345
0.43359	2.60404	0.43359	1.98017	0.43359	-0.36885
0.43555	2.61118	0.43555	2.1082	0.43555	-0.69755
0.4375	2.62451	0.4375	2.25457	0.4375	-1.02456
0.43945	2.64318	0.43945	2.41613	0.43945	-1.34413
0.44141	2.66653	0.44141	2.59019	0.44141	-1.64984
0.44336	2.6939	0.44336	2.77455	0.44336	-1.9348
0.44531	2.72467	0.44531	2.96737	0.44531	-2.19176
0.44727	2.75811	0.44727	3.16709	0.44727	-2.41339
0.44922	2.79339	0.44922	3.37236	0.44922	-2.59247
0.45117	2.82955	0.45117	3.58194	0.45117	-2.72215
0.45313	2.86555	0.45313	3.7946	0.45313	-2.79621
0.45508	2.90028	0.45508	4.00907	0.45508	-2.80926
0.45703	2.93264	0.45703	4.22399	0.45703	-2.75701
0.45898	2.96161	0.45898	4.4379	0.45898	-2.63641
0.46094	2.98633	0.46094	4.64928	0.46094	-2.44585
0.46289	3.00615	0.46289	4.85655	0.46289	-2.18522
0.46484	3.02072	0.46484	5.05821	0.46484	-1.85598
0.4668	3.03002	0.4668	5.25288	0.4668	-1.46117
0.46875	3.03437	0.46875	5.43941	0.46875	-1.00532
0.4707	3.0344	0.4707	5.61705	0.4707	-0.49433
0.47266	3.03106	0.47266	5.78546	0.47266	0.0647
0.47461	3.02552	0.47461	5.94486	0.47461	0.66367
0.47656	3.01909	0.47656	6.09604	0.47656	1.29381
0.47852	3.01319	0.47852	6.2404	0.47852	1.94586
0.48047	3.00921	0.48047	6.37988	0.48047	2.61045
0.48242	3.00844	0.48242	6.51692	0.48242	3.27835
0.48438	3.01207	0.48438	6.65427	0.48438	3.94078
0.48633	3.0211	0.48633	6.79487	0.48633	4.5896
0.48828	3.03634	0.48828	6.94162	0.48828	5.21756
0.49023	3.0585	0.49023	7.0971	0.49023	5.81842
0.49219	3.08819	0.49219	7.2634	0.49219	6.38709
0.49414	3.12606	0.49414	7.44176	0.49414	6.91959
0.49609	3.17286	0.49609	7.63246	0.49609	7.4131
0.49805	3.22962	0.49805	7.83455	0.49805	7.86579
0.5	3.29768	0.5	8.04572	0.5	8.27676
0.50195	3.37887	0.50195	8.26225	0.50195	8.6458
0.50391	3.47552	0.50391	8.47902	0.50391	8.97325
0.50586	3.59048	0.50586	8.68955	0.50586	9.25968
0.50781	3.72713	0.50781	8.88622	0.50781	9.50579
0.50977	3.88925	0.50977	9.06044	0.50977	9.71209
0.51172	4.08089	0.51172	9.20307	0.51172	9.87882
0.51367	4.30615	0.51367	9.30469	0.51367	10.0057
0.51563	4.56894	0.51563	9.35605	0.51563	10.0921
0.51758	4.87268	0.51758	9.34851	0.51758	10.1365
0.51953	5.21996	0.51953	9.27446	0.51953	10.1372
0.52148	5.61228	0.52148	9.12769	0.52148	10.0918
0.52344	6.04969	0.52344	8.9038	0.52344	9.99768
0.52539	6.53058	0.52539	8.60046	0.52539	9.85223
0.52734	7.05146	0.52734	8.21762	0.52734	9.65285
0.5293	7.60687	0.5293	7.75768	0.5293	9.39737
0.53125	8.18936	0.53125	7.22546	0.53125	9.08427
0.5332	8.78957	0.5332	6.62815	0.5332	8.713
0.53516	9.39644	0.53516	5.97517	0.53516	8.28416
0.53711	9.99755	0.53711	5.27786	0.53711	7.79976
0.53906	10.5794	0.53906	4.5492	0.53906	7.26336
0.54102	11.1283	0.54102	3.80337	0.54102	6.68021
0.54297	11.6301	0.54297	3.05536	0.54297	6.05727
0.54492	12.0718	0.54492	2.32051	0.54492	5.40317
0.54688	12.4415	0.54688	1.61402	0.54688	4.72813
0.54883	12.7289	0.54883	0.95054	0.54883	4.04376
0.55078	12.9263	0.55078	0.34376	0.55078	3.3628
0.55273	13.0286	0.55273	-0.19397	0.55273	2.69884
0.55469	13.0337	0.55469	-0.65189	0.55469	2.06593
0.55664	12.9429	0.55664	-1.02112	0.55664	1.47817
0.55859	12.7606	0.55859	-1.29481	0.55859	0.94932
0.56055	12.4943	0.56055	-1.46821	0.56055	0.49232
0.5625	12.1547	0.5625	-1.53871	0.5625	0.1189
0.56445	11.7544	0.56445	-1.50582	0.56445	-0.16084
0.56641	11.3084	0.56641	-1.37107	0.56641	-0.33876
0.56836	10.8327	0.56836	-1.13786	0.56836	-0.40903
0.57031	10.3441	0.57031	-0.81134	0.57031	-0.36834
0.57227	9.8591	0.57227	-0.39818	0.57227	-0.21608
0.57422	9.39339	0.57422	0.09365	0.57422	0.04559
0.57617	8.96114	0.57617	0.65505	0.57617	0.41173
0.57813	8.57436	0.57813	1.27607	0.57813	0.8747
0.58008	8.24245	0.58008	1.94609	0.58008	1.42433
0.58203	7.97178	0.58203	2.65408	0.58203	2.04817
0.58398	7.7655	0.58398	3.38878	0.58398	2.73178
0.58594	7.62349	0.58594	4.13891	0.58594	3.45914
0.58789	7.54248	0.58789	4.89342	0.58789	4.213
0.58984	7.51624	0.58984	5.64163	0.58984	4.97538
0.5918	7.53608	0.5918	6.37348	0.5918	5.72803
0.59375	7.59127	0.59375	7.07964	0.59375	6.45285
0.5957	7.66969	0.5957	7.75179	0.5957	7.1324
0.59766	7.75845	0.59766	8.3827	0.59766	7.75031
0.59961	7.84461	0.59961	8.96642	0.59961	8.29164
0.60156	7.91579	0.60156	9.49841	0.60156	8.74328
0.60352	7.96078	0.60352	9.97563	0.60352	9.09416
0.60547	7.97011	0.60547	10.3966	0.60547	9.33555
0.60742	7.9364	0.60742	10.7616	0.60742	9.46112
0.60938	7.85473	0.60938	11.0723	0.60938	9.46705
0.61133	7.72275	0.61133	11.3322	0.61133	9.35203
0.61328	7.54071	0.61328	11.5459	0.61328	9.11717
0.61523	7.31134	0.61523	11.7199	0.61523	8.76589
0.61719	7.03963	0.61719	11.8612	0.61719	8.3037
0.61914	6.73247	0.61914	11.9783	0.61914	7.73795
0.62109	6.39819	0.62109	12.0799	0.62109	7.07762
0.62305	6.0461	0.62305	12.1754	0.62305	6.33297
0.625	5.68594	0.625	12.274	0.625	5.51526
0.62695	5.32739	0.62695	12.3849	0.62695	4.63646
0.62891	4.9795	0.62891	12.5166	0.62891	3.70894
0.63086	4.65036	0.63086	12.6767	0.63086	2.74527
0.63281	4.3466	0.63281	12.8719	0.63281	1.75794
0.63477	4.07321	0.63477	13.1073	0.63477	0.75919
0.63672	3.83331	0.63672	13.3867	0.63672	-0.23911
0.63867	3.62812	0.63867	13.7121	0.63867	-1.22561
0.64063	3.45694	0.64063	14.0839	0.64063	-2.18948
0.64258	3.31734	0.64258	14.5003	0.64258	-3.12055
0.64453	3.20537	0.64453	14.9583	0.64453	-4.00924
0.64648	3.11583	0.64648	15.4528	0.64648	-4.84658
0.64844	3.04264	0.64844	15.9771	0.64844	-5.62423
0.65039	2.97925	0.65039	16.5234	0.65039	-6.33449
0.65234	2.91896	0.65234	17.0824	0.65234	-6.97026
0.6543	2.85536	0.6543	17.6438	0.6543	-7.52513
0.65625	2.78264	0.65625	18.1968	0.65625	-7.99341
0.6582	2.6959	0.6582	18.7298	0.6582	-8.37021
0.66016	2.59139	0.66016	19.2314	0.66016	-8.65157
0.66211	2.46667	0.66211	19.6898	0.66211	-8.83457
0.66406	2.32068	0.66406	20.0941	0.66406	-8.91745
0.66602	2.15378	0.66602	20.4334	0.66602	-8.89979
0.66797	1.96763	0.66797	20.6982	0.66797	-8.78262
0.66992	1.76511	0.66992	20.8796	0.66992	-8.56853
0.67188	1.55007	0.67188	20.9703	0.67188	-8.26178
0.67383	1.32714	0.67383	20.9639	0.67383	-7.86827
0.67578	1.10143	0.67578	20.856	0.67578	-7.3956
0.67773	0.87826	0.67773	20.6434	0.67773	-6.85292
0.67969	0.66287	0.67969	20.3247	0.67969	-6.25084
0.68164	0.46019	0.68164	19.9	0.68164	-5.60115
0.68359	0.27455	0.68359	19.3711	0.68359	-4.91659
0.68555	0.10955	0.68555	18.7413	0.68555	-4.21048
0.6875	-0.03209	0.6875	18.0152	0.6875	-3.49635
0.68945	-0.14864	0.68945	17.1989	0.68945	-2.78751
0.69141	-0.23934	0.69141	16.2999	0.69141	-2.09659
0.69336	-0.30437	0.69336	15.3265	0.69336	-1.43515
0.69531	-0.3448	0.69531	14.2879	0.69531	-0.81323
0.69727	-0.36238	0.69727	13.1944	0.69727	-0.239
0.69922	-0.35941	0.69922	12.0566	0.69922	0.28159
0.70117	-0.33854	0.70117	10.8857	0.70117	0.74499
0.70313	-0.30251	0.70313	9.6932	0.70313	1.15026
0.70508	-0.25396	0.70508	8.49064	0.70508	1.49907
0.70703	-0.19523	0.70703	7.28968	0.70703	1.79563
0.70898	-0.12815	0.70898	6.10181	0.70898	2.04658
0.71094	-0.05386	0.71094	4.9383	0.71094	2.26065
0.71289	0.02725	0.71289	3.81003	0.71289	2.44836
0.71484	0.11563	0.71484	2.72745	0.71484	2.62153
0.7168	0.21262	0.7168	1.70045	0.7168	2.79279
0.71875	0.32038	0.71875	0.73828	0.71875	2.97504
0.7207	0.44182	0.7207	-0.15051	0.7207	3.18089
0.72266	0.58048	0.72266	-0.95819	0.72266	3.4221
0.72461	0.74037	0.72461	-1.67787	0.72461	3.70905
0.72656	0.92576	0.72656	-2.3036	0.72656	4.05028
0.72852	1.14098	0.72852	-2.83046	0.72852	4.45212
0.73047	1.39019	0.73047	-3.25456	0.73047	4.91835
0.73242	1.67717	0.73242	-3.5732	0.73242	5.45007
0.73438	2.00507	0.73438	-3.78485	0.73438	6.04559
0.73633	2.37625	0.73633	-3.88925	0.73633	6.70046
0.73828	2.79211	0.73828	-3.88746	0.73828	7.4077
0.74023	3.25292	0.74023	-3.78188	0.74023	8.15802
0.74219	3.75778	0.74219	-3.5763	0.74219	8.94018
0.74414	4.30451	0.74414	-3.27587	0.74414	9.74149
0.74609	4.88969	0.74609	-2.88711	0.74609	10.5482
0.74805	5.50863	0.74805	-2.41786	0.74805	11.3463
0.75	6.15549	0.75	-1.8772	0.75	12.1215
0.75195	6.82334	0.75195	-1.27533	0.75195	12.8604
0.75391	7.50431	0.75391	-0.62347	0.75391	13.5504
0.75586	8.18975	0.75586	0.06636	0.75586	14.1808
0.75781	8.8704	0.75781	0.78152	0.75781	14.7422
0.75977	9.53657	0.75977	1.50899	0.75977	15.2274
0.76172	10.1784	0.76172	2.23562	0.76172	15.6314
0.76367	10.7858	0.76367	2.9484	0.76367	15.9513
0.76563	11.3493	0.76563	3.63474	0.76563	16.1865
0.76758	11.8595	0.76758	4.28276	0.76758	16.338
0.76953	12.3077	0.76953	4.88154	0.76953	16.4086
0.77148	12.686	0.77148	5.42134	0.77148	16.4026
0.77344	12.9876	0.77344	5.89388	0.77344	16.3251
0.77539	13.2066	0.77539	6.29246	0.77539	16.1819
0.77734	13.3388	0.77734	6.61208	0.77734	15.979
0.7793	13.3811	0.7793	6.84957	0.7793	15.7223
0.78125	13.3323	0.78125	7.00357	0.78125	15.4173
0.7832	13.1925	0.7832	7.07452	0.7832	15.0686
0.78516	12.9638	0.78516	7.06459	0.78516	14.6802
0.78711	12.6499	0.78711	6.97755	0.78711	14.2548
0.78906	12.256	0.78906	6.8186	0.78906	13.7941
0.79102	11.7893	0.79102	6.5942	0.79102	13.2991
0.79297	11.2582	0.79297	6.31185	0.79297	12.7696
0.79492	10.6725	0.79492	5.97988	0.79492	12.2049
0.79688	10.0433	0.79688	5.60722	0.79688	11.6042
0.79883	9.38249	0.79883	5.20321	0.79883	10.9662
0.80078	8.70276	0.80078	4.77743	0.80078	10.2903
0.80273	8.01713	0.80273	4.33945	0.80273	9.57628
0.80469	7.33877	0.80469	3.89879	0.80469	8.82502
0.80664	6.68067	0.80664	3.46472	0.80664	8.03856
0.80859	6.0554	0.80859	3.04621	0.80859	7.22044
0.81055	5.47476	0.81055	2.65183	0.81055	6.37585
0.8125	4.94964	0.8125	2.28971	0.8125	5.51172
0.81445	4.48973	0.81445	1.96746	0.81445	4.63671
0.81641	4.10338	0.81641	1.69214	0.81641	3.76116
0.81836	3.79748	0.81836	1.47023	0.81836	2.8969
0.82031	3.57734	0.82031	1.30752	0.82031	2.05698
0.82227	3.44669	0.82227	1.2091	0.82227	1.2554
0.82422	3.40762	0.82422	1.17924	0.82422	0.50664
0.82617	3.46068	0.82617	1.22135	0.82617	-0.1747
0.82813	3.60487	0.82813	1.33783	0.82813	-0.77439
0.83008	3.83778	0.83008	1.53006	0.83008	-1.27906
0.83203	4.15567	0.83203	1.79826	0.83203	-1.67666
0.83398	4.55361	0.83398	2.14143	0.83398	-1.95689
0.83594	5.02557	0.83594	2.55733	0.83594	-2.11158
0.83789	5.56455	0.83789	3.04244	0.83789	-2.13506
0.83984	6.16274	0.83984	3.59197	0.83984	-2.02437
0.8418	6.81159	0.8418	4.19992	0.8418	-1.77949
0.84375	7.50194	0.84375	4.85915	0.84375	-1.40335
0.8457	8.22413	0.8457	5.56152	0.8457	-0.90188
0.84766	8.96809	0.84766	6.29804	0.84766	-0.28383
0.84961	9.72345	0.84961	7.05904	0.84961	0.43937
0.85156	10.4797	0.85156	7.83438	0.85156	1.25395
0.85352	11.2261	0.85352	8.61367	0.85352	2.14415
0.85547	11.9522	0.85547	9.38646	0.85547	3.09262
0.85742	12.6474	0.85742	10.1425	0.85742	4.08093
0.85938	13.3016	0.85938	10.8719	0.85938	5.09003
0.86133	13.9052	0.86133	11.5651	0.86133	6.10078
0.86328	14.4489	0.86328	12.2137	0.86328	7.09444
0.86523	14.9247	0.86523	12.8095	0.86523	8.05312
0.86719	15.325	0.86719	13.3455	0.86719	8.96024
0.86914	15.6437	0.86914	13.8156	0.86914	9.80091
0.87109	15.8758	0.87109	14.2146	0.87109	10.5622
0.87305	16.018	0.87305	14.5383	0.87305	11.2334
0.875	16.0684	0.875	14.7832	0.875	11.8062
0.87695	16.0267	0.87695	14.9471	0.87695	12.2748
0.87891	15.8947	0.87891	15.0285	0.87891	12.6358
0.88086	15.6758	0.88086	15.0267	0.88086	12.8882
0.88281	15.3753	0.88281	14.9421	0.88281	13.0332
0.88477	15.0002	0.88477	14.7758	0.88477	13.0742
0.88672	14.5592	0.88672	14.5298	0.88672	13.0163
0.88867	14.0626	0.88867	14.2072	0.88867	12.8663
0.89063	13.5216	0.89063	13.8118	0.89063	12.632
0.89258	12.9489	0.89258	13.3485	0.89258	12.3225
0.89453	12.3574	0.89453	12.8232	0.89453	11.9474
0.89648	11.7605	0.89648	12.243	0.89648	11.5167
0.89844	11.1717	0.89844	11.6157	0.89844	11.0404
0.90039	10.6038	0.90039	10.9503	0.90039	10.5286
0.90234	10.0688	0.90234	10.2569	0.90234	9.99101
0.9043	9.57764	0.9043	9.5461	0.9043	9.43686
0.90625	9.13938	0.90625	8.8295	0.90625	8.87478
0.9082	8.76138	0.9082	8.11913	0.9082	8.31273
0.91016	8.44882	0.91016	7.42736	0.91016	7.75794
0.91211	8.20459	0.91211	6.76663	0.91211	7.21687
0.91406	8.0292	0.91406	6.14918	0.91406	6.69524
0.91602	7.92081	0.91602	5.58673	0.91602	6.19807
0.91797	7.87536	0.91797	5.09017	0.91797	5.72969
0.91992	7.88676	0.91992	4.66926	0.91992	5.29384
0.92188	7.94719	0.92188	4.33235	0.92188	4.89372
0.92383	8.04753	0.92383	4.08609	0.92383	4.53209
0.92578	8.17775	0.92578	3.93526	0.92578	4.21129
0.92773	8.32746	0.92773	3.88253	0.92773	3.93334
0.92969	8.48641	0.92969	3.92842	0.92969	3.7
0.93164	8.64499	0.93164	4.0712	0.93164	3.51276
0.93359	8.79474	0.93359	4.30696	0.93359	3.3729
0.93555	8.92879	0.93555	4.62971	0.93555	3.28149
0.9375	9.04221	0.9375	5.03151	0.9375	3.23934
0.93945	9.13228	0.93945	5.50271	0.93945	3.247
0.94141	9.19865	0.94141	6.03223	0.94141	3.30472
0.94336	9.24336	0.94336	6.6079	0.94336	3.41236
0.94531	9.2708	0.94531	7.21675	0.94531	3.56933
0.94727	9.2874	0.94727	7.84543	0.94727	3.77456
0.94922	9.30142	0.94922	8.48053	0.94922	4.02638
0.95117	9.32245	0.95117	9.10896	0.95117	4.3225
0.95313	9.36094	0.95313	9.71826	0.95313	4.65996
0.95508	9.42768	0.95508	10.2969	0.95508	5.03511
0.95703	9.53316	0.95703	10.8345	0.95703	5.4436
0.95898	9.6871	0.95898	11.3221	0.95898	5.88041
0.96094	9.89782	0.96094	11.7522	0.96094	6.33992
0.96289	10.1718	0.96289	12.119	0.96289	6.81601
0.96484	10.5135	0.96484	12.4181	0.96484	7.30214
0.9668	10.9245	0.9668	12.6471	0.9668	7.79151
0.96875	11.4041	0.96875	12.8048	0.96875	8.27723
0.9707	11.9487	0.9707	12.8915	0.9707	8.75249
0.97266	12.552	0.97266	12.909	0.97266	9.21074
0.97461	13.2054	0.97461	12.8601	0.97461	9.64588
0.97656	13.898	0.97656	12.7484	0.97656	10.0524
0.97852	14.6172	0.97852	12.5786	0.97852	10.4257
0.98047	15.3491	0.98047	12.3557	0.98047	10.762
0.98242	16.079	0.98242	12.085	0.98242	11.0584
0.98438	16.7919	0.98438	11.7723	0.98438	11.3134
0.98633	17.4731	0.98633	11.423	0.98633	11.5266
0.98828	18.1087	0.98828	11.0429	0.98828	11.6984
0.99023	18.686	0.99023	10.6371	0.99023	11.8308
0.99219	19.1942	0.99219	10.2106	0.99219	11.9265
0.99414	19.6242	0.99414	9.76788	0.99414	11.989
0.99609	19.9696	0.99609	9.31319	0.99609	12.0229
0.99805	20.2264	0.99805	8.85018	0.99805	12.0333
1	20.3929	1	8.38217	1	12.0255
1.00195	20.4705	1.00195	7.91208	1.00195	12.0053
1.00391	20.4627	1.00391	7.44256	1.00391	11.9785
1.00586	20.3757	1.00586	6.97603	1.00586	11.9506
1.00781	20.2177	1.00781	6.5148	1.00781	11.927
1.00977	19.9988	1.00977	6.06114	1.00977	11.9126
1.01172	19.7305	1.01172	5.61743	1.01172	11.9115
1.01367	19.4259	1.01367	5.18621	1.01367	11.9274
1.01563	19.0984	1.01563	4.77031	1.01563	11.963
1.01758	18.7623	1.01758	4.37288	1.01758	12.0204
1.01953	18.4317	1.01953	3.99748	1.01953	12.1005
1.02148	18.1204	1.02148	3.64806	1.02148	12.2037
1.02344	17.8418	1.02344	3.32901	1.02344	12.3295
1.02539	17.608	1.02539	3.0451	1.02539	12.4765
1.02734	17.4302	1.02734	2.80143	1.02734	12.6429
1.0293	17.3182	1.0293	2.60333	1.0293	12.8259
1.03125	17.2799	1.03125	2.45629	1.03125	13.0226
1.0332	17.3219	1.0332	2.36578	1.0332	13.2293
1.03516	17.4487	1.03516	2.33713	1.03516	13.4422
1.03711	17.6635	1.03711	2.37539	1.03711	13.6572
1.03906	17.9674	1.03906	2.48514	1.03906	13.87
1.04102	18.3602	1.04102	2.67039	1.04102	14.0761
1.04297	18.8398	1.04297	2.93437	1.04297	14.2712
1.04492	19.4033	1.04492	3.27948	1.04492	14.4509
1.04688	20.0464	1.04688	3.70711	1.04688	14.6108
1.04883	20.7639	1.04883	4.21762	1.04883	14.747
1.05078	21.5498	1.05078	4.81026	1.05078	14.8552
1.05273	22.3978	1.05273	5.48312	1.05273	14.932
1.05469	23.301	1.05469	6.23316	1.05469	14.9737
1.05664	24.2525	1.05664	7.05622	1.05664	14.9774
1.05859	25.2452	1.05859	7.94706	1.05859	14.9405
1.06055	26.2722	1.06055	8.89942	1.06055	14.8607
1.0625	27.3266	1.0625	9.90609	1.0625	14.7365
1.06445	28.4018	1.06445	10.959	1.06445	14.5671
1.06641	29.4913	1.06641	12.0495	1.06641	14.3521
1.06836	30.5888	1.06836	13.1681	1.06836	14.0924
1.07031	31.6882	1.07031	14.3048	1.07031	13.7894
1.07227	32.7833	1.07227	15.4495	1.07227	13.4457
1.07422	33.8683	1.07422	16.5915	1.07422	13.0646
1.07617	34.9375	1.07617	17.7202	1.07617	12.6506
1.07813	35.9852	1.07813	18.825	1.07813	12.2089
1.08008	37.0059	1.08008	19.8954	1.08008	11.7456
1.08203	37.9947	1.08203	20.9213	1.08203	11.2673
1.08398	38.947	1.08398	21.8929	1.08398	10.7813
1.08594	39.8591	1.08594	22.8012	1.08594	10.2948
1.08789	40.7282	1.08789	23.6378	1.08789	9.81524
1.08984	41.5528	1.08984	24.3952	1.08984	9.34948
1.0918	42.3333	1.0918	25.067	1.0918	8.90378
1.09375	43.0721	1.09375	25.6481	1.09375	8.48335
1.0957	43.774	1.0957	26.1342	1.0957	8.09206
1.09766	44.4467	1.09766	26.5229	1.09766	7.73217
1.09961	45.1011	1.09961	26.8129	1.09961	7.40406
1.10156	45.7515	1.10156	27.0044	1.10156	7.10609
1.10352	46.416	1.10352	27.0991	1.10352	6.83454
1.10547	47.1166	1.10547	27.1001	1.10547	6.5836
1.10742	47.8789	1.10742	27.0119	1.10742	6.34551
1.10938	48.7327	1.10938	26.8402	1.10938	6.11084
1.11133	49.711	1.11133	26.592	1.11133	5.86883
1.11328	50.8503	1.11328	26.275	1.11328	5.60788
1.11523	52.1895	1.11523	25.898	1.11523	5.31612
1.11719	53.7698	1.11719	25.4703	1.11719	4.98206
1.11914	55.6335	1.11914	25.0014	1.11914	4.59534
1.12109	57.8231	1.12109	24.5013	1.12109	4.14742
1.12305	60.3805	1.12305	23.9797	1.12305	3.63237
1.125	63.3454	1.125	23.4461	1.125	3.04753
1.12695	66.7545	1.12695	22.9096	1.12695	2.39414
1.12891	70.6396	1.12891	22.3785	1.12891	1.67789
1.13086	75.0269	1.13086	21.8606	1.13086	0.90926
1.13281	79.935	1.13281	21.3625	1.13281	0.10376
1.13477	85.3741	1.13477	20.8902	1.13477	-0.71805
1.13672	91.3445	1.13672	20.4484	1.13672	-1.53073
1.13867	97.8356	1.13867	20.0411	1.13867	-2.30437
1.14063	104.825	1.14063	19.6712	1.14063	-3.00511
1.14258	112.279	1.14258	19.3408	1.14258	-3.59597
1.14453	120.149	1.14453	19.0516	1.14453	-4.03774
1.14648	128.375	1.14648	18.8045	1.14648	-4.29011
1.14844	136.886	1.14844	18.6002	1.14844	-4.31283
1.15039	145.597	1.15039	18.4393	1.15039	-4.06692
1.15234	154.413	1.15234	18.3225	1.15234	-3.51598
1.1543	163.232	1.1543	18.2511	1.1543	-2.62739
1.15625	171.943	1.15625	18.2268	1.15625	-1.37343
1.1582	180.431	1.1582	18.2522	1.1582	0.26768
1.16016	188.58	1.16016	18.3311	1.16016	2.31096
1.16211	196.273	1.16211	18.4683	1.16211	4.764
1.16406	203.399	1.16406	18.6702	1.16406	7.62658
1.16602	209.851	1.16602	18.9447	1.16602	10.8905
1.16797	215.534	1.16797	19.3009	1.16797	14.5396
1.16992	220.365	1.16992	19.7498	1.16992	18.5501
1.17188	224.277	1.17188	20.3037	1.17188	22.8915
1.17383	227.219	1.17383	20.9764	1.17383	27.5268
1.17578	229.161	1.17578	21.7828	1.17578	32.4137
1.17773	230.091	1.17773	22.7388	1.17773	37.5058
1.17969	230.022	1.17969	23.861	1.17969	42.7538
1.18164	228.986	1.18164	25.1666	1.18164	48.1064
1.18359	227.033	1.18359	26.6725	1.18359	53.5119
1.18555	224.238	1.18555	28.3953	1.18555	58.9192
1.1875	220.689	1.1875	30.3509	1.1875	64.2789
1.18945	216.489	1.18945	32.5538	1.18945	69.5442
1.19141	211.757	1.19141	35.0168	1.19141	74.6719
1.19336	206.617	1.19336	37.7505	1.19336	79.6229
1.19531	201.201	1.19531	40.7625	1.19531	84.3627
1.19727	195.64	1.19727	44.0577	1.19727	88.8615
1.19922	190.067	1.19922	47.6369	1.19922	93.0947
1.20117	184.608	1.20117	51.4973	1.20117	97.0423
1.20313	179.379	1.20313	55.6318	1.20313	100.689
1.20508	174.488	1.20508	60.0287	1.20508	104.024
1.20703	170.027	1.20703	64.6716	1.20703	107.04
1.20898	166.072	1.20898	69.5395	1.20898	109.733
1.21094	162.684	1.21094	74.6068	1.21094	112.101
1.21289	159.904	1.21289	79.8432	1.21289	114.146
1.21484	157.753	1.21484	85.2146	1.21484	115.87
1.2168	156.236	1.2168	90.6829	1.2168	117.277
1.21875	155.338	1.21875	96.2069	1.21875	118.371
1.2207	155.029	1.2207	101.743	1.2207	119.156
1.22266	155.26	1.22266	107.246	1.22266	119.638
1.22461	155.971	1.22461	112.669	1.22461	119.819
1.22656	157.087	1.22656	117.966	1.22656	119.705
1.22852	158.525	1.22852	123.092	1.22852	119.299
1.23047	160.194	1.23047	128.004	1.23047	118.605
1.23242	161.996	1.23242	132.661	1.23242	117.625
1.23438	163.829	1.23438	137.028	1.23438	116.363
1.23633	165.591	1.23633	141.07	1.23633	114.822
1.23828	167.18	1.23828	144.763	1.23828	113.008
1.24023	168.496	1.24023	148.085	1.24023	110.925
1.24219	169.444	1.24219	151.022	1.24219	108.578
1.24414	169.936	1.24414	153.564	1.24414	105.977
1.24609	169.891	1.24609	155.709	1.24609	103.13
1.24805	169.238	1.24805	157.462	1.24805	100.048
1.25	167.916	1.25	158.833	1.25	96.7462
1.25195	165.877	1.25195	159.834	1.25195	93.2393
1.25391	163.084	1.25391	160.488	1.25391	89.5457
1.25586	159.518	1.25586	160.815	1.25586	85.6859
1.25781	155.17	1.25781	160.842	1.25781	81.6824
1.25977	150.049	1.25977	160.597	1.25977	77.5598
1.26172	144.177	1.26172	160.108	1.26172	73.3442
1.26367	137.594	1.26367	159.404	1.26367	69.0629
1.26563	130.352	1.26563	158.511	1.26563	64.744
1.26758	122.517	1.26758	157.457	1.26758	60.4159
1.26953	114.167	1.26953	156.264	1.26953	56.1063
1.27148	105.394	1.27148	154.953	1.27148	51.8425
1.27344	96.2967	1.27344	153.542	1.27344	47.6498
1.27539	86.9808	1.27539	152.043	1.27539	43.5516
1.27734	77.5577	1.27734	150.467	1.27734	39.5686
1.2793	68.1406	1.2793	148.821	1.2793	35.7185
1.28125	58.8423	1.28125	147.108	1.28125	32.0158
1.2832	49.7722	1.2832	145.328	1.2832	28.4713
1.28516	41.0337	1.28516	143.48	1.28516	25.0922
1.28711	32.7222	1.28711	141.558	1.28711	21.8822
1.28906	24.9219	1.28906	139.559	1.28906	18.8418
1.29102	17.7049	1.29102	137.476	1.29102	15.9684
1.29297	11.1289	1.29297	135.303	1.29297	13.2571
1.29492	5.23664	1.29492	133.034	1.29492	10.7009
1.29688	0.05499	1.29688	130.665	1.29688	8.29179
1.29883	-4.40476	1.29883	128.193	1.29883	6.02094
1.30078	-8.1466	1.30078	125.617	1.30078	3.87967
1.30273	-11.1888	1.30273	122.938	1.30273	1.86002
1.30469	-13.5626	1.30469	120.16	1.30469	-0.04476
1.30664	-15.3103	1.30664	117.29	1.30664	-1.83968
1.30859	-16.4834	1.30859	114.337	1.30859	-3.5277
1.31055	-17.1403	1.31055	111.313	1.31055	-5.10951
1.3125	-17.3442	1.3125	108.231	1.3125	-6.5835
1.31445	-17.1607	1.31445	105.107	1.31445	-7.94587
1.31641	-16.6554	1.31641	101.961	1.31641	-9.19084
1.31836	-15.8925	1.31836	98.811	1.31836	-10.311
1.32031	-14.9328	1.32031	95.6778	1.32031	-11.2979
1.32227	-13.832	1.32227	92.5824	1.32227	-12.1423
1.32422	-12.6401	1.32422	89.546	1.32422	-12.8353
1.32617	-11.4006	1.32617	86.5892	1.32617	-13.3682
1.32813	-10.1499	1.32813	83.7318	1.32813	-13.7338
1.33008	-8.91759	1.33008	80.9924	1.33008	-13.9264
1.33203	-7.72638	1.33203	78.3878	1.33203	-13.9425
1.33398	-6.59281	1.33398	75.9329	1.33398	-13.7813
1.33594	-5.5278	1.33594	73.64	1.33594	-13.4443
1.33789	-4.53753	1.33789	71.5191	1.33789	-12.9362
1.33984	-3.62424	1.33984	69.5773	1.33984	-12.2642
1.3418	-2.78714	1.3418	67.8189	1.3418	-11.4382
1.34375	-2.02325	1.34375	66.2453	1.34375	-10.4707
1.3457	-1.32817	1.3457	64.855	1.3457	-9.37591
1.34766	-0.69674	1.34766	63.6437	1.34766	-8.16972
1.34961	-0.12364	1.34961	62.6046	1.34961	-6.86913
1.35156	0.39628	1.35156	61.7283	1.35156	-5.49168
1.35352	0.86763	1.35352	61.0034	1.35352	-4.05497
1.35547	1.29435	1.35547	60.4166	1.35547	-2.57617
1.35742	1.67962	1.35742	59.953	1.35742	-1.07152
1.35938	2.02593	1.35938	59.5963	1.35938	0.44402
1.36133	2.33509	1.36133	59.3296	1.36133	1.9571
1.36328	2.60844	1.36328	59.1354	1.36328	3.45627
1.36523	2.84691	1.36523	58.996	1.36523	4.93206
1.36719	3.05125	1.36719	58.8938	1.36719	6.37706
1.36914	3.22208	1.36914	58.8118	1.36914	7.78593
1.37109	3.36007	1.37109	58.7337	1.37109	9.1552
1.37305	3.46596	1.37305	58.6442	1.37305	10.4832
1.375	3.54064	1.375	58.5293	1.375	11.7696
1.37695	3.58513	1.37695	58.3762	1.37695	13.0153
1.37891	3.60057	1.37891	58.1738	1.37891	14.2222
1.38086	3.58821	1.38086	57.9126	1.38086	15.3925
1.38281	3.54932	1.38281	57.5847	1.38281	16.5286
1.38477	3.48516	1.38477	57.1838	1.38477	17.6326
1.38672	3.39692	1.38672	56.7056	1.38672	18.7063
1.38867	3.28571	1.38867	56.1469	1.38867	19.7505
1.39063	3.15252	1.39063	55.5066	1.39063	20.7652
1.39258	2.99824	1.39258	54.7844	1.39258	21.7492
1.39453	2.82367	1.39453	53.9819	1.39453	22.7001
1.39648	2.62961	1.39648	53.1015	1.39648	23.6141
1.39844	2.41688	1.39844	52.1467	1.39844	24.4864
1.40039	2.18642	1.40039	51.1222	1.40039	25.3108
1.40234	1.9394	1.40234	50.0331	1.40234	26.0804
1.4043	1.67728	1.4043	48.8852	1.4043	26.7874
1.40625	1.40189	1.40625	47.6852	1.40625	27.4237
1.4082	1.11554	1.4082	46.4397	1.4082	27.9806
1.41016	0.82099	1.41016	45.156	1.41016	28.4499
1.41211	0.52159	1.41211	43.8415	1.41211	28.8236
1.41406	0.22115	1.41406	42.5038	1.41406	29.0945
1.41602	-0.07599	1.41602	41.1506	1.41602	29.2564
1.41797	-0.36509	1.41797	39.7896	1.41797	29.3045
1.41992	-0.64107	1.41992	38.4287	1.41992	29.2356
1.42188	-0.89864	1.42188	37.0756	1.42188	29.0482
1.42383	-1.13249	1.42383	35.738	1.42383	28.7428
1.42578	-1.33739	1.42578	34.4236	1.42578	28.3222
1.42773	-1.50844	1.42773	33.1398	1.42773	27.7912
1.42969	-1.64125	1.42969	31.8939	1.42969	27.1569
1.43164	-1.73213	1.43164	30.6929	1.43164	26.4283
1.43359	-1.77829	1.43359	29.5433	1.43359	25.6166
1.43555	-1.77803	1.43555	28.4513	1.43555	24.7349
1.4375	-1.73091	1.4375	27.4223	1.4375	23.7974
1.43945	-1.63784	1.43945	26.4611	1.43945	22.8201
1.44141	-1.50123	1.44141	25.5713	1.44141	21.8196
1.44336	-1.325	1.44336	24.7559	1.44336	20.8128
1.44531	-1.11459	1.44531	24.0161	1.44531	19.8171
1.44727	-0.87689	1.44727	23.3523	1.44727	18.8491
1.44922	-0.62013	1.44922	22.763	1.44922	17.9249
1.45117	-0.35366	1.45117	22.2453	1.45117	17.0591
1.45313	-0.08776	1.45313	21.7948	1.45313	16.265
1.45508	0.16671	1.45508	21.4052	1.45508	15.5536
1.45703	0.39865	1.45703	21.0689	1.45703	14.9338
1.45898	0.59709	1.45898	20.7765	1.45898	14.4122
1.46094	0.75164	1.46094	20.5175	1.46094	13.9925
1.46289	0.85291	1.46289	20.2804	1.46289	13.6761
1.46484	0.89289	1.46484	20.0526	1.46484	13.4615
1.4668	0.8654	1.4668	19.8212	1.4668	13.345
1.46875	0.76643	1.46875	19.5732	1.46875	13.3204
1.4707	0.59441	1.4707	19.2958	1.4707	13.3798
1.47266	0.35044	1.47266	18.9771	1.47266	13.5134
1.47461	0.03842	1.47461	18.6062	1.47461	13.7103
1.47656	-0.33493	1.47656	18.1739	1.47656	13.9584
1.47852	-0.76014	1.47852	17.6729	1.47852	14.2453
1.48047	-1.22519	1.48047	17.0982	1.48047	14.5586
1.48242	-1.71578	1.48242	16.4472	1.48242	14.8859
1.48438	-2.21572	1.48438	15.7202	1.48438	15.2156
1.48633	-2.70737	1.48633	14.9204	1.48633	15.537
1.48828	-3.17222	1.48828	14.0537	1.48828	15.8404
1.49023	-3.59137	1.49023	13.1287	1.49023	16.1177
1.49219	-3.94621	1.49219	12.1568	1.49219	16.3623
1.49414	-4.21897	1.49414	11.1516	1.49414	16.569
1.49609	-4.39329	1.49609	10.1284	1.49609	16.7346
1.49805	-4.45475	1.49805	9.10418	1.49805	16.8575
1.5	-4.39136	1.5	8.09697	1.5	16.9375
1.50195	-4.1939	1.50195	7.12517	1.50195	16.9761
1.50391	-3.85629	1.50391	6.20714	1.50391	16.9764
1.50586	-3.37569	1.50586	5.36063	1.50586	16.9425
1.50781	-2.7527	1.50781	4.60229	1.50781	16.8797
1.50977	-1.99125	1.50977	3.94717	1.50977	16.794
1.51172	-1.09855	1.51172	3.40834	1.51172	16.6924
1.51367	-0.08486	1.51367	2.99648	1.51367	16.5819
1.51563	1.03682	1.51563	2.71968	1.51563	16.4699
1.51758	2.25105	1.51758	2.58321	1.51758	16.3636
1.51953	3.54049	1.51953	2.58943	1.51953	16.2698
1.52148	4.88623	1.52148	2.73779	1.52148	16.1946
1.52344	6.26839	1.52344	3.0249	1.52344	16.1433
1.52539	7.66658	1.52539	3.44465	1.52539	16.1203
1.52734	9.06036	1.52734	3.98845	1.52734	16.1284
1.5293	10.4298	1.5293	4.64546	1.5293	16.1693
1.53125	11.7558	1.53125	5.40293	1.53125	16.2431
1.5332	13.0207	1.5332	6.2465	1.5332	16.3485
1.53516	14.2084	1.53516	7.16057	1.53516	16.4829
1.53711	15.3047	1.53711	8.1287	1.53711	16.6421
1.53906	16.2976	1.53906	9.13393	1.53906	16.8209
1.54102	17.1773	1.54102	10.1592	1.54102	17.0132
1.54297	17.9365	1.54297	11.1875	1.54297	17.2124
1.54492	18.5703	1.54492	12.2025	1.54492	17.4112
1.54688	19.0759	1.54688	13.1888	1.54688	17.6026
1.54883	19.453	1.54883	14.1319	1.54883	17.7799
1.55078	19.7032	1.55078	15.0186	1.55078	17.937
1.55273	19.83	1.55273	15.8374	1.55273	18.0688
1.55469	19.8386	1.55469	16.5785	1.55469	18.1715
1.55664	19.7355	1.55664	17.2337	1.55664	18.2429
1.55859	19.5285	1.55859	17.797	1.55859	18.2823
1.56055	19.2263	1.56055	18.2642	1.56055	18.2908
1.5625	18.8383	1.5625	18.6329	1.5625	18.2712
1.56445	18.3744	1.56445	18.9028	1.56445	18.228
1.56641	17.8449	1.56641	19.0752	1.56641	18.1669
1.56836	17.2601	1.56836	19.1531	1.56836	18.0952
1.57031	16.6305	1.57031	19.141	1.57031	18.0209
1.57227	15.9666	1.57227	19.0445	1.57227	17.9526
1.57422	15.2786	1.57422	18.8702	1.57422	17.8991
1.57617	14.5765	1.57617	18.6257	1.57617	17.8691
1.57813	13.8704	1.57813	18.3187	1.57813	17.8706
1.58008	13.1698	1.58008	17.9575	1.58008	17.9105
1.58203	12.484	1.58203	17.55	1.58203	17.9945
1.58398	11.8219	1.58398	17.1041	1.58398	18.1269
1.58594	11.192	1.58594	16.627	1.58594	18.3098
1.58789	10.6022	1.58789	16.1256	1.58789	18.5438
1.58984	10.0596	1.58984	15.6056	1.58984	18.8273
1.5918	9.57096	1.5918	15.0723	1.5918	19.157
1.59375	9.14166	1.59375	14.5298	1.59375	19.5278
1.5957	8.77624	1.5957	13.9818	1.5957	19.9331
1.59766	8.47803	1.59766	13.4309	1.59766	20.3651
1.59961	8.24903	1.59961	12.8792	1.59961	20.8152
1.60156	8.08983	1.60156	12.3285	1.60156	21.2745
1.60352	7.99956	1.60352	11.7801	1.60352	21.7338
1.60547	7.97583	1.60547	11.2354	1.60547	22.1845
1.60742	8.01481	1.60742	10.6957	1.60742	22.6189
1.60938	8.11131	1.60938	10.1627	1.60938	23.0303
1.61133	8.25889	1.61133	9.63847	1.61133	23.4137
1.61328	8.45007	1.61328	9.1257	1.61328	23.7658
1.61523	8.67659	1.61523	8.62761	1.61523	24.0851
1.61719	8.92965	1.61719	8.14816	1.61719	24.3724
1.61914	9.20023	1.61914	7.69198	1.61914	24.6303
1.62109	9.47941	1.62109	7.26432	1.62109	24.8633
1.62305	9.75865	1.62305	6.871	1.62305	25.0777
1.625	10.0301	1.625	6.51825	1.625	25.2815
1.62695	10.2867	1.62695	6.21254	1.62695	25.4835
1.62891	10.5228	1.62891	5.96046	1.62891	25.6935
1.63086	10.7337	1.63086	5.76846	1.63086	25.9216
1.63281	10.9161	1.63281	5.64267	1.63281	26.1781
1.63477	11.0681	1.63477	5.58872	1.63477	26.4727
1.63672	11.1891	1.63672	5.61155	1.63672	26.8143
1.63867	11.2793	1.63867	5.71525	1.63867	27.2105
1.64063	11.3403	1.64063	5.90292	1.64063	27.6677
1.64258	11.3741	1.64258	6.17661	1.64258	28.1905
1.64453	11.3834	1.64453	6.53719	1.64453	28.7814
1.64648	11.3711	1.64648	6.98441	1.64648	29.4412
1.64844	11.3401	1.64844	7.51685	1.64844	30.1685
1.65039	11.2931	1.65039	8.13197	1.65039	30.9602
1.65234	11.2325	1.65234	8.8262	1.65234	31.8112
1.6543	11.16	1.6543	9.59503	1.6543	32.715
1.65625	11.0772	1.65625	10.4331	1.65625	33.6635
1.6582	10.9847	1.6582	11.3343	1.6582	34.6478
1.66016	10.8827	1.66016	12.2921	1.66016	35.6583
1.66211	10.7712	1.66211	13.2992	1.66211	36.6847
1.66406	10.6496	1.66406	14.3482	1.66406	37.7172
1.66602	10.5175	1.66602	15.4314	1.66602	38.7459
1.66797	10.3746	1.66797	16.5408	1.66797	39.7616
1.66992	10.2209	1.66992	17.6686	1.66992	40.7563
1.67188	10.0568	1.67188	18.8067	1.67188	41.7229
1.67383	9.8835	1.67383	19.9472	1.67383	42.6557
1.67578	9.70314	1.67578	21.0824	1.67578	43.5507
1.67773	9.51864	1.67773	22.2046	1.67773	44.4055
1.67969	9.3339	1.67969	23.3064	1.67969	45.2194
1.68164	9.1537	1.68164	24.3804	1.68164	45.9934
1.68359	8.98362	1.68359	25.4199	1.68359	46.7303
1.68555	8.82986	1.68555	26.4181	1.68555	47.4343
1.6875	8.69904	1.6875	27.3686	1.6875	48.1113
1.68945	8.59794	1.68945	28.2658	1.68945	48.7685
1.69141	8.53319	1.69141	29.1041	1.69141	49.4141
1.69336	8.511	1.69336	29.8789	1.69336	50.0573
1.69531	8.53684	1.69531	30.5858	1.69531	50.7081
1.69727	8.61515	1.69727	31.2215	1.69727	51.3768
1.69922	8.74908	1.69922	31.7832	1.69922	52.0738
1.70117	8.94032	1.70117	32.2692	1.70117	52.8097
1.70313	9.18891	1.70313	32.6783	1.70313	53.5944
1.70508	9.49315	1.70508	33.0106	1.70508	54.4375
1.70703	9.84964	1.70703	33.2669	1.70703	55.3476
1.70898	10.2533	1.70898	33.4492	1.70898	56.3324
1.71094	10.6974	1.71094	33.5602	1.71094	57.3984
1.71289	11.1741	1.71289	33.6038	1.71289	58.5506
1.71484	11.6742	1.71484	33.5845	1.71484	59.7929
1.7168	12.1879	1.7168	33.5079	1.7168	61.1274
1.71875	12.7049	1.71875	33.3803	1.71875	62.5553
1.7207	13.2149	1.7207	33.2088	1.7207	64.0759
1.72266	13.7079	1.72266	33.0011	1.72266	65.6878
1.72461	14.1742	1.72461	32.7655	1.72461	67.3882
1.72656	14.6056	1.72656	32.511	1.72656	69.174
1.72852	14.9947	1.72852	32.2469	1.72852	71.0411
1.73047	15.3357	1.73047	31.983	1.73047	72.9857
1.73242	15.6247	1.73242	31.7293	1.73242	75.0039
1.73438	15.8592	1.73438	31.4962	1.73438	77.0924
1.73633	16.0387	1.73633	31.2942	1.73633	79.2486
1.73828	16.1644	1.73828	31.1337	1.73828	81.4713
1.74023	16.2392	1.74023	31.0253	1.74023	83.7603
1.74219	16.2676	1.74219	30.9789	1.74219	86.1173
1.74414	16.2552	1.74414	31.0044	1.74414	88.5455
1.74609	16.2091	1.74609	31.1108	1.74609	91.0499
1.74805	16.137	1.74805	31.3066	1.74805	93.6374
1.75	16.0472	1.75	31.5988	1.75	96.3164
1.75195	15.9483	1.75195	31.9934	1.75195	99.0966
1.75391	15.849	1.75391	32.4947	1.75391	101.989
1.75586	15.7578	1.75586	33.1054	1.75586	105.006
1.75781	15.6828	1.75781	33.8259	1.75781	108.159
1.75977	15.6314	1.75977	34.6546	1.75977	111.46
1.76172	15.6102	1.76172	35.5874	1.76172	114.921
1.76367	15.6251	1.76367	36.6181	1.76367	118.552
1.76563	15.6807	1.76563	37.7377	1.76563	122.364
1.76758	15.781	1.76758	38.935	1.76758	126.362
1.76953	15.9285	1.76953	40.1964	1.76953	130.553
1.77148	16.125	1.77148	41.5065	1.77148	134.938
1.77344	16.3712	1.77344	42.848	1.77344	139.518
1.77539	16.6671	1.77539	44.2023	1.77539	144.291
1.77734	17.0115	1.77734	45.5497	1.77734	149.252
1.7793	17.4028	1.7793	46.8702	1.7793	154.394
1.78125	17.8386	1.78125	48.1441	1.78125	159.708
1.7832	18.316	1.7832	49.3518	1.7832	165.184
1.78516	18.8317	1.78516	50.4754	1.78516	170.81
1.78711	19.3821	1.78711	51.4983	1.78711	176.576
1.78906	19.9634	1.78906	52.4064	1.78906	182.47
1.79102	20.5716	1.79102	53.1881	1.79102	188.483
1.79297	21.2025	1.79297	53.8348	1.79297	194.607
1.79492	21.8523	1.79492	54.3413	1.79492	200.836
1.79688	22.5171	1.79688	54.7059	1.79688	207.167
1.79883	23.1929	1.79883	54.9305	1.79883	213.601
1.80078	23.8764	1.80078	55.0209	1.80078	220.139
1.80273	24.5643	1.80273	54.9862	1.80273	226.789
1.80469	25.2536	1.80469	54.8391	1.80469	233.559
1.80664	25.9416	1.80664	54.5958	1.80664	240.459
1.80859	26.6262	1.80859	54.2751	1.80859	247.502
1.81055	27.3057	1.81055	53.8985	1.81055	254.699
1.8125	27.9786	1.8125	53.4898	1.8125	262.063
1.81445	28.6444	1.81445	53.0742	1.81445	269.601
1.81641	29.3029	1.81641	52.6788	1.81641	277.321
1.81836	29.9546	1.81836	52.331	1.81836	285.221
1.82031	30.6009	1.82031	52.0588	1.82031	293.296
1.82227	31.244	1.82227	51.8902	1.82227	301.532
1.82422	31.887	1.82422	51.8527	1.82422	309.905
1.82617	32.5341	1.82617	51.9731	1.82617	318.382
1.82813	33.1905	1.82813	52.2767	1.82813	326.92
1.83008	33.8628	1.83008	52.7878	1.83008	335.462
1.83203	34.5588	1.83203	53.5287	1.83203	343.942
1.83398	35.2878	1.83398	54.5198	1.83398	352.283
1.83594	36.0605	1.83594	55.7795	1.83594	360.399
1.83789	36.8888	1.83789	57.3241	1.83789	368.194
1.83984	37.7864	1.83984	59.1673	1.83984	375.566
1.8418	38.768	1.8418	61.321	1.8418	382.407
1.84375	39.8497	1.84375	63.7945	1.84375	388.609
1.8457	41.0487	1.8457	66.5948	1.8457	394.061
1.84766	42.3829	1.84766	69.7269	1.84766	398.659
1.84961	43.8708	1.84961	73.1934	1.84961	402.302
1.85156	45.5314	1.85156	76.9952	1.85156	404.899
1.85352	47.3834	1.85352	81.1308	1.85352	406.369
1.85547	49.4451	1.85547	85.5972	1.85547	406.649
1.85742	51.7341	1.85742	90.3893	1.85742	405.689
1.85938	54.2666	1.85938	95.5003	1.85938	403.457
1.86133	57.0572	1.86133	100.922	1.86133	399.945
1.86328	60.1184	1.86328	106.644	1.86328	395.16
1.86523	63.4602	1.86523	112.655	1.86523	389.134
1.86719	67.0899	1.86719	118.941	1.86719	381.919
1.86914	71.0116	1.86914	125.487	1.86914	373.584
1.87109	75.2259	1.87109	132.277	1.87109	364.22
1.87305	79.7301	1.87305	139.291	1.87305	353.932
1.875	84.5175	1.875	146.51	1.875	342.841
1.87695	89.5775	1.87695	153.91	1.87695	331.079
1.87891	94.8957	1.87891	161.466	1.87891	318.785
1.88086	100.454	1.88086	169.153	1.88086	306.105
1.88281	106.229	1.88281	176.939	1.88281	293.187
1.88477	112.197	1.88477	184.794	1.88477	280.177
1.88672	118.327	1.88672	192.682	1.88672	267.218
1.88867	124.586	1.88867	200.567	1.88867	254.445
1.89063	130.94	1.89063	208.41	1.89063	241.982
1.89258	137.349	1.89258	216.169	1.89258	229.946
1.89453	143.772	1.89453	223.799	1.89453	218.434
1.89648	150.167	1.89648	231.253	1.89648	207.534
1.89844	156.491	1.89844	238.485	1.89844	197.314
1.90039	162.697	1.90039	245.444	1.90039	187.829
1.90234	168.741	1.90234	252.081	1.90234	179.115
1.9043	174.577	1.9043	258.343	1.9043	171.194
1.90625	180.162	1.90625	264.18	1.90625	164.074
1.9082	185.453	1.9082	269.541	1.9082	157.747
1.91016	190.411	1.91016	274.379	1.91016	152.194
1.91211	194.999	1.91211	278.648	1.91211	147.385
1.91406	199.183	1.91406	282.303	1.91406	143.281
1.91602	202.936	1.91602	285.306	1.91602	139.836
1.91797	206.233	1.91797	287.624	1.91797	136.997
1.91992	209.059	1.91992	289.227	1.91992	134.706
1.92188	211.402	1.92188	290.094	1.92188	132.905
1.92383	213.257	1.92383	290.21	1.92383	131.534
1.92578	214.628	1.92578	289.57	1.92578	130.53
1.92773	215.523	1.92773	288.173	1.92773	129.834
1.92969	215.961	1.92969	286.032	1.92969	129.387
1.93164	215.965	1.93164	283.166	1.93164	129.133
1.93359	215.566	1.93359	279.601	1.93359	129.019
1.93555	214.8	1.93555	275.377	1.93555	128.994
1.9375	213.709	1.9375	270.536	1.9375	129.011
1.93945	212.34	1.93945	265.133	1.93945	129.028
1.94141	210.743	1.94141	259.227	1.94141	129.005
1.94336	208.969	1.94336	252.883	1.94336	128.905
1.94531	207.073	1.94531	246.172	1.94531	128.699
1.94727	205.109	1.94727	239.166	1.94727	128.357
1.94922	203.129	1.94922	231.942	1.94922	127.858
1.95117	201.182	1.95117	224.576	1.95117	127.183
1.95313	199.315	1.95313	217.143	1.95313	126.319
1.95508	197.569	1.95508	209.719	1.95508	125.258
1.95703	195.982	1.95703	202.373	1.95703	123.987
1.95898	194.573	1.95898	195.172	1.95898	122.528
1.96094	193.372	1.96094	188.176	1.96094	120.891
1.96289	192.401	1.96289	181.441	1.96289	119.066
1.96484	191.664	1.96484	175.018	1.96484	117.001
1.9668	191.084	1.9668	168.939	1.9668	114.976
1.96875	190.771	1.96875	163.243	1.96875	112.88
1.9707	190.744	1.9707	157.963	1.9707	110.482
1.97266	190.888	1.97266	153.139	1.97266	107.428
1.97461	190.477	1.97461	148.693	1.97461	106.685
1.97656	191.275	1.97656	144.731	1.97656	104.72
1.97852	192.484	1.97852	141.269	1.97852	100.449
1.98047	192.922	1.98047	138.413	1.98047	92.7815
1.98242	187.004	1.98242	135.419	1.98242	111.741
1.98438	197.29	1.98438	133.404	1.98438	98.5902
1.98633	200.707	1.98633	131.945	1.98633	75.5776
1.98828	193.805	1.98828	131.879	1.98828	42.4157
1.99023	136.114	1.99023	127.762	1.99023	280.709
1.99219	282.652	1.99219	128.996	1.99219	-11.8856
1.99414	221.756	1.99414	130.03	1.99414	-102.764
1.99609	130.208	1.99609	139.143	1.99609	-198.519
1.99805	182.894	1.99805	94.1504	1.99805	-156.655

## Sheet: Figure 2g
Sample	Peak1/Peak2
Control	0.93
MAP-wo	1.82
MAP-w	3.41

## Sheet: Figure 3b
Voltage (Reverse)	Current density	Voltage (Forward)	Current density
1.2501	-42.2894	-0.09985	25.5306
1.24006	-31.565	-0.08987	25.5384
1.23006	-22.2452	-0.07989	25.5446
1.22006	-14.2169	-0.0699	25.5494
1.21006	-7.36708	-0.05989	25.5529
1.20003	-1.58263	-0.0499	25.5551
1.19005	3.24949	-0.03992	25.5561
1.18006	7.24236	-0.02993	25.5562
1.17008	10.509	-0.01991	25.5553
1.16013	12.9393	-0.00993	25.5536
1.15008	15.4561	5.29289e-05	25.5511
1.14011	17.5239	0.01008	25.548
1.13013	19.2138	0.02006	25.5444
1.12015	20.5893	0.03005	25.5404
1.11012	21.7047	0.04003	25.5361
1.10013	22.604	0.05005	25.5316
1.09015	23.3216	0.06003	25.527
1.08016	23.8843	0.07001	25.5225
1.07018	24.3133	0.08	25.5183
1.06014	24.6407	0.08998	25.5145
1.05014	24.8565	0.1	25.5113
1.04013	25.0051	0.10998	25.5085
1.03013	25.1091	0.11997	25.5065
1.02009	25.1779	0.12995	25.5052
1.01009	25.2224	0.13999	25.504
1.00009	25.2503	0.14999	25.5028
0.99009	25.2674	0.15999	25.5013
0.98005	25.2774	0.17	25.4994
0.97005	25.2831	0.18	25.4972
0.96004	25.2864	0.19004	25.4948
0.95004	25.2885	0.20004	25.4925
0.94004	25.2903	0.21004	25.49
0.93001	25.2919	0.22004	25.4871
0.92003	25.2938	0.23008	25.4834
0.91004	25.296	0.24008	25.4787
0.90006	25.2983	0.25008	25.473
0.89004	25.3008	0.26009	25.4666
0.88006	25.3034	0.27008	25.4596
0.87007	25.3059	0.2801	25.4523
0.86009	25.3084	0.29008	25.4453
0.85011	25.3108	0.30007	25.4384
0.84009	25.313	0.31005	25.4316
0.83011	25.3151	0.32007	25.4247
0.82012	25.3173	0.33005	25.4177
0.81014	25.3196	0.34003	25.4107
0.80012	25.3224	0.35002	25.4039
0.79012	25.3257	0.36004	25.3975
0.78011	25.3298	0.37002	25.3915
0.77011	25.3348	0.38001	25.3861
0.76011	25.3407	0.38999	25.3816
0.75007	25.3474	0.39998	25.3778
0.74007	25.3549	0.41002	25.3743
0.73007	25.3627	0.42002	25.3707
0.72007	25.3704	0.43002	25.3668
0.71003	25.3778	0.44003	25.3626
0.70003	25.3842	0.45006	25.3585
0.69003	25.3895	0.46007	25.3545
0.68003	25.3933	0.47007	25.3507
0.67002	25.3955	0.48007	25.3468
0.66	25.3962	0.49007	25.3433
0.65002	25.3956	0.50011	25.3399
0.64004	25.394	0.51011	25.3361
0.63005	25.3918	0.52011	25.3315
0.62004	25.3893	0.53012	25.3262
0.61005	25.387	0.54014	25.3201
0.60007	25.385	0.55012	25.3137
0.59009	25.3836	0.56011	25.307
0.58007	25.383	0.57009	25.2998
0.57009	25.3832	0.58007	25.2919
0.56011	25.384	0.59009	25.2832
0.55012	25.3855	0.60007	25.2734
0.54014	25.3876	0.61005	25.2624
0.53012	25.3902	0.62004	25.2504
0.52011	25.3932	0.63005	25.2377
0.51011	25.3967	0.64004	25.2246
0.50011	25.4007	0.65002	25.2112
0.49007	25.4052	0.66	25.1978
0.48007	25.4102	0.67002	25.1842
0.47007	25.4155	0.68003	25.1704
0.46007	25.4212	0.69003	25.1571
0.45006	25.427	0.70003	25.1438
0.44003	25.4329	0.71003	25.1305
0.43002	25.4385	0.72007	25.1176
0.42002	25.4439	0.73007	25.105
0.41002	25.4488	0.74007	25.0928
0.39998	25.4532	0.75007	25.0812
0.38999	25.4572	0.76011	25.0699
0.38001	25.4606	0.77011	25.0585
0.37002	25.4635	0.78011	25.0469
0.36004	25.466	0.79012	25.0349
0.35002	25.4681	0.80012	25.0224
0.34003	25.4699	0.81014	25.0093
0.33005	25.4714	0.82012	24.9958
0.32007	25.4728	0.83011	24.9818
0.31005	25.474	0.84009	24.9668
0.30007	25.475	0.85011	24.9507
0.29008	25.4759	0.86009	24.9336
0.2801	25.4765	0.87007	24.9157
0.27008	25.4768	0.88006	24.8975
0.26009	25.4767	0.89004	24.8794
0.25008	25.4761	0.90006	24.8614
0.24008	25.4753	0.91004	24.8451
0.23008	25.4741	0.92003	24.8297
0.22004	25.4728	0.93001	24.8155
0.21004	25.4714	0.94004	24.8034
0.20004	25.4702	0.95004	24.7945
0.19004	25.4691	0.96004	24.789
0.18	25.4686	0.97005	24.7853
0.17	25.4685	0.98005	24.7813
0.15999	25.469	0.99009	24.7752
0.14999	25.4702	1.00009	24.761
0.13999	25.4723	1.01009	24.7315
0.12995	25.4752	1.02009	24.6779
0.11997	25.4789	1.03013	24.589
0.10998	25.4834	1.04013	24.451
0.1	25.4885	1.05014	24.2487
0.08998	25.4941	1.06014	23.9647
0.08	25.4998	1.07018	23.5785
0.07001	25.5056	1.08016	23.068
0.06003	25.511	1.09015	22.4089
0.05005	25.516	1.10013	21.5754
0.04003	25.5203	1.11012	20.5513
0.03005	25.5238	1.12015	19.2804
0.02006	25.5265	1.13013	17.7358
0.01008	25.5286	1.14011	15.8905
5.29289e-05	25.5302	1.15008	13.7174
-0.00993	25.5317	1.16013	11.1895
-0.01991	25.5334	1.17008	8.27984
-0.02993	25.5357	1.18006	4.96141
-0.03992	25.5391	1.19005	1.20719
-0.0499	25.5437	1.20003	-3.00984
-0.05989	25.5502	1.21006	-7.71669
-0.0699	25.5586	1.22006	-12.9404
-0.07989	25.5694	1.23006	-18.7079
-0.08987	25.583	1.24006	-25.0462
-0.09985	25.5996	1.2501	-38.5679

## Sheet: Figure 3c
Time	SPO (Control)	SPO (2D-MAP-ordered)
0	0	0
5	22.68	25.53
10	22.83	25.52
15	22.82	25.5
20	22.78	25.48
25	22.86	25.47
30	22.95	25.37
35	22.95	25.37
40	22.88	25.47
45	22.86	25.37
50	22.95	25.37
55	22.95	25.37
60	22.95	25.47
65	22.95	25.37
70	22.95	25.37
75	22.95	25.47
80	22.95	25.37
85	22.95	25.47
90	22.94	25.37
95	22.86	25.37
100	22.95	25.47
105	22.95	25.47
110	22.95	25.37
115	22.95	25.37
120	22.95	25.37
125	22.95	25.47
130	22.95	25.37
135	22.95	25.37
140	22.88	25.47
145	22.86	25.37
150	22.95	25.47
155	22.95	25.37
160	22.95	25.37
165	22.92	25.37
170	22.86	25.47
175	22.95	25.37
180	22.95	25.37
185	22.95	25.47
190	22.95	25.37
195	22.95	25.47
200	22.95	25.37

[truncated: 10 more sheets: Figure 3d, Figure 3e, Figure 3f, Figure 3g, Figure 3h, Figure 3i, Figure 3j, Figure 4a, Figure 4b, Figure 4c]
